# Supplementary material for: Prediction of temperature distribution in a furnace using the incremental deep extreme learning machine
Source: PeerJ Comput Sci. 2023 Feb 17;9:e1218. doi: 10.7717/peerj-cs.1218 (PMC10280622; doi:10.7717/peerj-cs.1218)
Supplement: Supplemental Information 1 [file peerj-cs-09-1218-s001.m]

function [output,TestMAPE,TestR2]=delmpredictnew(delm,auto,P_test,T_test,hidden,TF)

P=P_test;
T=T_test;

for u=1:numel(hidden)
    xx=predict(auto(u),P);
    P=xx;
end

%
[Q]=size(P,2);
BM=repmat(delm.elmae{3},1,Q);
tempH=delm.elmae{2}*P+BM;
switch TF
    case 'sig'
        H=1./(1+exp(-tempH));
    case 'sin'
        H=sin(tempH);
    case 'hardlim'
        H=hardlim(tempH);
end
P=(H'*delm.elmae{1})';
%

%去掉实际温度过低的点
qwel=P;
qwem=T;
ls=length(qwem);
clear P;
clear T;
for ii=1:ls
    if(qwem(ls+1-ii)<0.1)
        qwem(ls+1-ii)=[];
        qwel(ls+1-ii)=[];
    end
end
P=qwel;
T=qwem;
clear qwel;
clear qwem;

qwel=P;
qwem=T;
ls=length(qwem);
clear P;
clear T;
for ii=1:ls
    if(qwem(ls+1-ii)>0.7)
        qwem(ls+1-ii)=[];
        qwel(ls+1-ii)=[];
    end
end
P=qwel;
T=qwem;
clear qwel;
clear qwem;


L=size(T,2);
TestMAPE=0;

for uu=1:L  
    TestMAPE=abs(P(uu)-T(uu))/T(uu)+TestMAPE;
end

TestMAPE=TestMAPE*100/L;
TestR2=1-(sum((P-T).^2)/sum((T-mean(T)).^2));

output=P;
