# Supplementary material for: Prediction of temperature distribution in a furnace using the incremental deep extreme learning machine
Source: PeerJ Comput Sci. 2023 Feb 17;9:e1218. doi: 10.7717/peerj-cs.1218 (PMC10280622; doi:10.7717/peerj-cs.1218)
Supplement: Supplemental Information 2 [file peerj-cs-09-1218-s002.m]

function [delm,auto,MAPE,R2,outputxiuzheng,shicexiuzheng]=delmtrainnew(P_train,T_train,hidden,TF)
disp('ELM-AEÎÞ¼à¶½ÑµÁ·')
% ELM-AEÎÞ¼à¶½ÑµÁ·
input_num=size(P_train,1);
for u = 1 : numel(hidden)
    
    fprintf(1,'Pretraining Layer %d with ELM-AE: %d-%d \n',u,input_num,hidden(u));

    autoenc = trainAutoencoder(P_train,hidden(u));
    auto(u)=autoenc;
    xx=predict(auto(u),P_train);
    P_train=xx;   
   

end


% ·ÖÀà»ò»Ø¹é²ãµÄ¼à¶½ÑµÁ·
disp('·ÖÀà»Ø¹é²ãµÄ¼à¶½ÑµÁ·')

[weight,IW,BM,TestMAPE,TestR2,Pxiuzheng,Txiuzheng]= top_ELMtrain(P_train,T_train,TF);
MAPE=TestMAPE;
R2=TestR2;
outputxiuzheng=Pxiuzheng;
shicexiuzheng=Txiuzheng;
delm.elmae{1}=(weight);
u=u+1;
delm.elmae{2}=(IW);
u=u+1;
delm.elmae{3}=(BM);
