# Supplementary material for: Prediction of temperature distribution in a furnace using the incremental deep extreme learning machine
Source: PeerJ Comput Sci. 2023 Feb 17;9:e1218. doi: 10.7717/peerj-cs.1218 (PMC10280622; doi:10.7717/peerj-cs.1218)
Supplement: Supplemental Information 3 [file peerj-cs-09-1218-s003.m]

%%  
%%Ã»ÓÅ»¯µÄDELM  3¸öÒþº¬²ã
%% Çå¿Õ»·¾³
tic
close all
clear 
format compact
format short
clc
%%
%in=xlsread('Êý¾Ý2.xlsx','input');
%out=xlsread('Êý¾Ý2.xlsx','output');
% ¹éÒ»»¯
%input=mapminmax(in',0,1);
%[output,TSps]=mapminmax(out',0,1);
%input=input';
%output=output';
TrainingData='TrainingData.xlsx';
TestingData='TestingData.xlsx';
%ÑµÁ·ÊäÈë
train_data=xlsread(TrainingData);
w=size(train_data,2);
T_train=train_data(:,w)';
P_train=train_data(:,1:w-1)';
clear train_data; 
%²âÊÔÊäÈë
test_data=xlsread(TestingData);
w=size(test_data,2);
T_test=test_data(:,w)';                  
P_test=test_data(:,1:w-1)';
clear test_data;     


%% ²ÎÊýÉèÖÃ
hidden=[10;20;100];%n¸öÒþº¬²ã¾ÍÊÇ[n1;n2;n3;n4;....nn]
%lambda=inf;
TF='sig';
%% ÑµÁ·
[delm,auto,MAPE,R2,outputxiuzheng,shicexiuzheng]=delmtrainnew(P_train,T_train,hidden,TF);
[output,TestMAPE,TestR2]=delmpredictnew(delm,auto,P_test,T_test,hidden,TF);
 %[output,TestMAPE,TestR2]=delmpredict(delm,P_train,T_train,TF);

T1=delmpredict(delm,P_test,TF);
% ·´¹éÒ»»¯
T11=mapminmax('reverse',T1',TSps);
TTR=mapminmax('reverse',T_train',TSps);

figure
plot(T11)
hold on
plot(TTR)
legend('Êµ¼ÊÊä³ö','ÆÚÍûÊä³ö')
title('ÑµÁ·¼¯')

% ²âÊÔ¼¯;
T2=delmpredict(delm,P_test);
T22=mapminmax('reverse',T2',TSps);
TTe=mapminmax('reverse',T_test',TSps);
figure
plot(T22)
hold on
plot(TTe)
legend('Êµ¼ÊÊä³ö','ÆÚÍûÊä³ö')
test_mse=mse(T22-TTe)
T_test=TTe;

TY=T22;
N = length(T_test);
R2 = (N*sum(TY.*T_test)-sum(TY)*sum(T_test))^2/((N*sum((TY).^2)-(sum(TY))^2)*(N*sum((T_test).^2)-(sum(T_test))^2))
title('²âÊÔ¼¯')
