# Supplementary material for: Prediction of temperature distribution in a furnace using the incremental deep extreme learning machine
Source: PeerJ Comput Sci. 2023 Feb 17;9:e1218. doi: 10.7717/peerj-cs.1218 (PMC10280622; doi:10.7717/peerj-cs.1218)
Supplement: Supplemental Information 6 [file peerj-cs-09-1218-s006.ipynb]

# %% [code]
import pandas as pd
import numpy as np
import matplotlib.pyplot as plt
np.random.seed(2020)
import os
import math
import time

# %% [code]
from sklearn.utils import shuffle
from sklearn.metrics.regression import r2_score, mean_squared_error,mean_absolute_error
import matplotlib.pyplot as plt
import warnings
from time import sleep
from numpy import newaxis
from keras.layers.core import Dense, Activation, Dropout
from sklearn.metrics.regression import r2_score, mean_squared_error,mean_absolute_error
from keras.models import Sequential
import win_unicode_console#
win_unicode_console.enable()#
import matplotlib.pyplot as plt
from sklearn.preprocessing import MinMaxScaler

# %% [code]
def build_model(layers):
    model = Sequential()

    model.add(Dense(
        input_dim=layers[0],output_dim=layers[1]))
 
    model.add(Dense(
        layers[2]))
    
    model.add(Activation("relu"))
    
    model.add(Dense(
        layers[3]))
    
    model.add(Activation("relu"))
  
    model.add(Dense(
        layers[4]))
    
    model.add(Dense(
        output_dim=layers[5]))
        
    model.add(Activation("tanh"))

    start = time.time()
    model.compile(loss="mae", optimizer="sgd")
  
    return model

# %% [code]
GK_all = pd.read_csv("F:/论文2/实验数据/工况信息表2_除基准工况.csv")
#GK_all = pd.read_csv("F:/三维可视化温度场/温度资料/现场数据组/工况4/工况信息表_除基准.csv") # !!! 需要改动
GK_all  # 工况信息表

# %% [code]
# 添加总路径、坐标路径等信息
os.chdir("F:/data/daqingshuju/shuzhimoni/fluent6gexianchangcanshu(162gegongkuang)/T-CO-NO-DPM-O2") 
zb_index = pd.read_csv("F:/论文2/实验数据/xyzindex.csv")
name_list = list(GK_all["GK"])

# %% [code]
# 基准工况的信息
jizhun_name = 't84'
jizhun_info = np.array([260.395,969.185,168.928,97.85777778,172.6511111,339.412,1.4975])

# %% [code]
# 定义生成边界数据的函数
def Create_bianjie(list_gk, len_seq):
    Ne = [list_gk[0]] * len_seq
    TA = [list_gk[1]] * len_seq
    TF = [list_gk[2]] * len_seq
    T1A = [list_gk[3]] * len_seq
    T2A = [list_gk[4]] * len_seq
    Wen = [list_gk[5]] * len_seq
    Mo = [list_gk[6]] * len_seq
    Ne = pd.DataFrame(Ne)
    Ne.columns = ["Ne"]
    TA = pd.DataFrame(TA)
    TA.columns = ["TA"]
    TF = pd.DataFrame(TF)
    TF.columns = ["TF"]
    T1A = pd.DataFrame(T1A)
    T1A.columns = ["T1A"]
    T2A = pd.DataFrame(T2A)
    T2A.columns = ["T2A"]
    Wen = pd.DataFrame(Wen)
    Wen.columns = ["Wen"]
    Mo = pd.DataFrame(Mo)
    Mo.columns = ["Mo"]

    data = pd.concat([Ne, TA, TF, T1A, T2A, Wen, Mo], axis=1)
    return data  

# %% [code]
#zb_index = pd.read_csv("F:/论文2/实验数据/xyzindex.csv")  # 只含坐标索引
XYZ = pd.read_csv('t57', usecols=[1, 2, 3])
xyz = XYZ.iloc[zb_index.values[:, 0]]
xyz = pd.DataFrame(xyz.values)
xyz.columns = ['x', 'y', 'z']  # 提取5万组随机坐标（具体数值和xyzindex.csv一致）

# %% [code]
# 基准工况的随机5万组温度
T_jizun = pd.read_csv(jizhun_name, usecols=[7])#NO：usecols=[4]
t_jizhun = T_jizun.iloc[zb_index.values[:, 0]]  #
t_jizhun = pd.DataFrame(t_jizhun.values)
t_jizhun.columns = ['t_jizhun']

# %% [code]
# 定义生成训练和验证的数据集
def create_dataM(traAval_names, traAval_info):

    dataM = pd.DataFrame()  # 存放结果
    bj_jizhun = Create_bianjie(list_gk=jizhun_info, len_seq=50000)  # 产生len_seq列基准信息

    for i in range(traAval_names.shape[0]):    # traAval_names.shape[0]为除基准信息的余下工况数  
        bj_i = Create_bianjie(list_gk=traAval_info[i], len_seq=50000)
        Cha_i = bj_i - bj_jizhun  # 第i个建模工况的边界差值
        O2_i = pd.read_csv(traAval_names[i], usecols=[7])
        o2_i = O2_i.iloc[zb_index.values[:, 0]]
        o2_i = pd.DataFrame(o2_i.values)      #得到第i个工况对应的参数（温度/NO）对应的50000组数据
        #o2_i.columns=['t25']
        dataMi = pd.concat([
            o2_i, t_jizhun,
            pd.DataFrame(o2_i.values - t_jizhun.values), xyz, Cha_i
        ],
                           axis=1)  # 合并t25氧气、基准氧气，氧气差值、坐标、边界差值
        dataM = pd.concat([dataM, dataMi], axis=0)  # 按行，上下合并
    dataM.columns = [
        't57', 't_jizhun', 'Cha', 'x', 'y', 'z', 'Ne', 'TA', 'TF', 'T1A',
        'T2A', 'Wen', 'Mo'
    ]
    return dataM

# %% [code]
# 定义生成测试的数据集
def create_dataTe(test_name, test_info):

    bj_test = Create_bianjie(list_gk=test_info, len_seq=2776652)  # 测试集的全部边界数据
    bj_jizhunA = Create_bianjie(list_gk=jizhun_info,
                                len_seq=2776652)  # 基准工况的全部边界数据
    bj = bj_test - bj_jizhunA

    O2_jA = pd.read_csv(jizhun_name, usecols=[7])  # 基准工况的全部温度
    O2_tA = pd.read_csv(test_name, usecols=[7])  # 测试工况的全部温度

    data_Te = pd.concat([O2_tA, O2_jA, O2_tA - O2_jA, XYZ, bj], axis=1)
    data_Te.columns = [
        'test', 't_jizhun', 'Cha', 'x', 'y', 'z', 'Ne', 'TA', 'TF', 'T1A',
        'T2A', 'Wen', 'Mo'
    ]

    return data_Te

# %% [code]
# 定义差值归一化的函数
Maxmin = {
    'Cha': [-2000, 2000],
    'x': [-10, 10],
    'y': [6, 65],
    'z': [-30, 10],
    'Ne': [-100, 200],
    'TA': [-400, 700],
    'TF': [-100, 200],
    'T1A': [-50, 50],
    'T2A': [-100, 200],
    'Wen': [-50, 100],
    'Mo': [-0.5,0.5],
}


def normalizeData(dataR, Maxmin, names):
    # resultN: 归一化的数据，dataR：待归一化的数据
    resultN = np.zeros(dataR.shape)
    for i in range(dataR.shape[1]):
        resultN[:, i] = (dataR.values[:, i] - Maxmin.get(names[i])[0]) / (
            Maxmin.get(names[i])[1] - Maxmin.get(names[i])[0])
    return resultN

# %% [code]
# 测试集的xyz、真实值、预测值、真实-预测 

def save_data(data,name):
    path='F:\\论文2\\实验数据\\DNN\\第2类工况' 
    path=os.path.join(path,name+'.txt')
    
    datasave=pd.concat([data,pd.DataFrame(data.iloc[:,0]-data.iloc[:,1]),dataTe[['x', 'y', 'z']]],axis=1)
    datasave.columns=["True","Pre","Cha","X","Y","Z"]
    
    datasave.to_csv(path,index=None)

# 定义保存图片的函数
def save_pig1(ytrue,ypre,name):
    
    Fig_compare=plt.figure(num=1,figsize=(10,6),dpi=92)
    # 创建子图
    ax1=Fig_compare.add_subplot(2,1,1)
    ax2=Fig_compare.add_subplot(2,1,2)
  
    ax1.set_ylabel('T',fontsize=12)  
    ax1.plot(ytrue,linestyle='-',alpha=0.8,color='k',linewidth = 1) # 黑色代表真实值
    ax1.plot(ypre,linestyle='-',alpha=0.8,color='r',linewidth = 1) # 红色代表预测值 
    # ax1.legend(frameon=False,ncol=2) 
    ax1.set_xticks([])

    ax2.set_xlabel('samples',fontsize=12)
    ax2.set_ylabel('Error',fontsize=12)  
    ax2.plot(ytrue-ypre,linestyle='-',alpha=0.8,color='k',linewidth = 1) # 第二幅图代表误差曲线 
    # ax2.legend(frameon=False,ncol=1,loc='upper right') 
    
    path='F:\\论文2\\实验数据\\DNN\\第2类工况'   
    path=os.path.join(path,name+'Line'+'.png')
    plt.savefig(path,dpi=300,bbox_inches='tight',figsize=(12,8)) 
    
    plt.close() 
    
def save_pig2(ytrue,ypre,name):
    
    Fig_compare=plt.figure(num=1,figsize=(10,8),dpi=92)
    # 创建子图
    ax1=Fig_compare.add_subplot(2,2,1)
    ax2=Fig_compare.add_subplot(2,2,2)

    ax1.set_ylabel("Compare",fontsize=12)  
    ax1.boxplot((ytrue,ypre),
                labels=('True','Predict'),sym='+',whis=1.5,showfliers = False,
               boxprops = {'color':'orangered','markeredgecolor':'pink'}
               ) 

    ax2.set_ylabel("Error",fontsize=12) 
    ax2.boxplot((ytrue-ypre),
               sym='+',whis=1.5,showfliers = False,
               boxprops = {'color':'orangered','markeredgecolor':'pink'}
               ) 
    
    path='F:\\论文2\\实验数据\\DNN\\第2类工况'  
    path=os.path.join(path,name+'box'+'.png')
    plt.savefig(path,dpi=300,bbox_inches='tight',figsize=(12,8)) 
    
    plt.close() 

# %% [code]
Ymax = Maxmin.get('Cha')[1]
Ymin = Maxmin.get('Cha')[0]

for i in range(19):#range（）具体数值根据含工况数定

    # 依次提取name作为测试集
    test_name = name_list[i]          #得到测试工况名
    test_info = GK_all.values[i, 1:]    #得到测试工况对应的边界条件

    # 剩余变量作为训练和验证
    trainAval = GK_all.drop(i).values   #得到除测试工况外所有其它工况名及对应的边界条件
    traAval_names = trainAval[:, 0]    #得到除测试工况外所有其它工况名
    traAval_info = trainAval[:, 1:]    #得到除测试工况外所有其它工况对应的边界条件

    # 根据各数据对应的边界条件，生成不同长度的建模数据(包含真实、基准、差值建模数据)
    dataM = create_dataM(traAval_names=traAval_names,    #30000*（除测试工况外所有其它工况数行）*13列
                         traAval_info=traAval_info)
    dataTe = create_dataTe(test_name=test_name, test_info=test_info)    #2776652行*13列

    # 选取数据，去除前两列，只让差值参与建模，统一的标准进行归一化
    dataMs = dataM.iloc[:, 2:]  # 实际输入，只含差值
    dataTes = dataTe.iloc[:, 2:]

    dataMsN = normalizeData(dataR=dataMs, Maxmin=Maxmin,
                            names=dataMs.columns)  # 归一化的数据
    dataTesN = normalizeData(dataR=dataTes,
                             Maxmin=Maxmin,
                             names=dataTes.columns)

    #数据划分训练、验证、测试，建立ELM模型
    split_num = int(0.7 * dataMsN.shape[0])
    np.random.shuffle(dataMsN)

    X_train = dataMsN[:split_num, 1:]
    Y_train = dataMsN[:split_num, 0]

    X_val = dataMsN[split_num:, 1:]
    Y_val = dataMsN[split_num:, 0]

    X_test = dataTesN[:, 1:]
    Y_test = dataTesN[:, 0]

  

    print('> Data Loaded. Compiling...')
    global_start_time = time.time()
    epochs=30 
    model = build_model([10, 30, 30, 30, 30, 1])
    model.fit(X_train,Y_train,batch_size=100,nb_epoch=epochs,validation_split=0.1)


    a=time.time() - global_start_time

    
    # 验证
    
    b=time.time()
    Y_pred = model.predict(X_val)   #归一化后的验证值
    c=time.time()-b
    Yp = Y_pred * (Ymax - Ymin) + Ymin   #反归一化


    
     # 评价结果采用MAE，预测差值反归一化后，加到基准上和测试进行对比
    d=time.time()
    YptestN = model.predict(X_test)
    e=time.time()-d
    Yptest = YptestN * (Ymax - Ymin) + Ymin  # 反归一化的差值输出
    
    # 将偏差加基准后的负值点强制归零
    
    X_val = dataMsN[split_num:, 1:]
    Y_val = dataMsN[split_num:, 0]

    X_test = dataTesN[:, 1:]
    Y_test = dataTesN[:, 0]
    
    
    resultA=pd.concat([dataTe.iloc[:,0],pd.DataFrame(dataTe.values[:,1]+Yptest[:,0])],axis=1) 
    resultA.columns=['True','Pre']
    prediction=resultA.values[:,1]
    index_0=resultA[resultA['Pre']<0].index
    for indexi in index_0:
        prediction[indexi]=0 
    resultL=pd.concat([pd.DataFrame(resultA.values[:,0]),pd.DataFrame(prediction)],axis=1)
    resultL.columns=['True','Pre']
    
    print(
        "最终测试结果", test_name, "MAE=",
        mean_absolute_error(y_true=resultL.values[:,0],
                            y_pred=resultL.values[:,1]))
    print('R2: %0.2f RMSE: %0.2f MAE: %0.2f' % (r2_score(resultL.values[:,0],resultL.values[:,1]),math.sqrt(mean_squared_error(resultL.values[:,0],resultL.values[:,1])),mean_absolute_error(resultL.values[:,0], resultL.values[:,1])))
    print('建模时间 (s) : %0.2f '% a )
    print('测试时间 : %0.2f '%c )
    print('验证时间 : %0.2f '%e )
    save_data(data=resultL,name=test_name)
    save_pig1(ypre=resultL.values[:,1],ytrue=resultL.values[:,0],name=test_name)
    save_pig2(ypre=resultL.values[:,1],ytrue=resultL.values[:,0],name=test_name)
    
# 保存预测结果
# save_data(data=resultL,name=test_name)
# mae_list.append(mean_absolute_error(y_true=resultL.values[:,0],y_pred=resultL.values[:,1]))
#test_name_list.append(test_name) 

# %% [code]


# %% [code]


# %% [code]
