# Supplementary material for: Prediction of temperature distribution in a furnace using the incremental deep extreme learning machine
Source: PeerJ Comput Sci. 2023 Feb 17;9:e1218. doi: 10.7717/peerj-cs.1218 (PMC10280622; doi:10.7717/peerj-cs.1218)
Supplement: Supplemental Information 7 [file peerj-cs-09-1218-s007.csv]

GK	fuhe	TA	TF	T1A	T2A	W	M	J
t28	334.858	1222.719	205.773	113.9202778	226.3458333	340.75	1.6893	0
t37	325.424	1216.441	208.136	115.6383333	221.6772222	338.6505	1.6893	0
t46	328.218	1211.417	203.691	114.7694444	219.7786111	338.784	1.6893	0
t83	255.737	937.542	161.515	101.2563889	165.2347222	337.8665	1.2783	0
t92	255.717	949.95	161.527	101.3288889	168.1527778	337.957	1.2783	0
t101	255.677	941.303	161.512	101.3008333	167.7272222	338.1345	1.2783	0
t138	174.554	625.068	102.594	79.66222222	91.86833333	336.6955	1.2783	0
t147	174.554	673.915	108.16	82.32722222	103.2327778	338.526	1.2783	0
t156	174.535	701.883	116.855	81.48638889	119.3755556	339.0945	1.2783	0
t39	336.801	1245.758	207.513	112.505	232.0130556	342.8015	1.318	0
t48	330.557	1234.135	205.807	111.0502778	232.4680556	345.914	1.318	0
t29	336.087	1266.167	199.155	118.1377778	233.9061111	350.2705	1.4975	0
t38	328.238	1214.264	197.453	109.8341667	229.2444444	348.1335	1.4975	0
t47	326.276	1211.542	196.423	109.8277778	229.0536111	348.2675	1.4975	0
t93	264.616	1016.826	172.197	106.1561111	180.3052778	342.723	1.4975	0
t102	264.359	959.695	163.394	95.50361111	171.3530556	334.2165	1.4975	0
t137	178.181	692.065	95.907	73.29416667	118.7736111	333.1745	1.0316	0
t146	170.174	663.048	95.836	69.21944444	114.4908333	334.88	1.0316	0
t155	170.471	641.07	95.902	67.11083333	109.1188889	336.1345	1.0316	0
