# Supplementary material for: Prediction of temperature distribution in a furnace using the incremental deep extreme learning machine
Source: PeerJ Comput Sci. 2023 Feb 17;9:e1218. doi: 10.7717/peerj-cs.1218 (PMC10280622; doi:10.7717/peerj-cs.1218)
Supplement: Supplemental Information 8 — Derived from random samples from 2.8 million data in each working condition applied for Table 7 [file peerj-cs-09-1218-s008.csv]

x	y	z
7.387934685	28.74216652	-4.0
-7.25266695	29.54083252	2.742710114
-1.506156445	23.47500038	3.3481166360000003
-7.25421381	35.98300171	6.954471588
6.006045818	20.12333298	7.067649841000001
3.971006393	25.59000015	-0.48671934009999995
-3.1344213489999997	14.11680984	-5.04895401
-4.192726135	25.52624893	-6.823939322999999
0.5001042485	23.21766663	-3.987328053
6.577682018	27.58100128	-4.933094501
7.600683688999999	27.33643913	-4.286935328999999
-7.4877448079999995	25.67499924	4.2539272310000005
-6.158863068	57.14310455	-25.50564957
-5.133621216	27.25049973	0.027170980350000002
-5.173936844	28.83866692	-7.0681753160000005
-3.9546847339999998	20.31633377	1.4735429290000002
1.164014339	26.32333374	1.817047954
-7.587560177	20.30025101	3.886603832
-5.447916031	36.13216782	-6.468250751
4.028122902	21.14037514	7.587493896000001
-4.913333416	57.39738083	3.82945776
-7.297203064	35.10800171	-7.032682896
7.313650131	55.79188919	-21.56904984
-4.096984863	25.61124992	-7.130053997
0.21961347760000002	22.4279995	-5.135023594
3.935566187	19.49799919	7.538650036
3.1298933030000002	20.18766594	5.726453304
-3.849289417	44.00222778	-0.8160776496
-7.191451073	22.53112411	3.3463783260000004
-7.413650036	21.89566612	4.3789215089999995
5.22403574	19.04937553	6.7041792870000005
7.007698059	21.20912552	-3.9944548610000004
6.35089159	19.58300018	2.405378819
6.928720951	48.87034988	1.110261559
-7.276537895	36.28091812	6.580088615
-5.389005184	60.15305328	-9.194649696
4.281742096	30.26770782	6.702287674
-7.587527275	23.56324959	4.212751389
-5.171844482	24.62360001	-6.699966431
-7.5376210210000005	21.07162476	4.290896416
3.8028571610000004	28.19437408	7.613649845
6.6405258179999995	19.6467495	-4.038349151999999
-5.581470013	37.85115814	6.682641983
-5.773934364	57.14310455	-13.08273029
-6.885501862000001	25.74241638	3.841184855
7.008015632999999	20.57366753	-3.592419863
-3.1603264810000002	29.51141739	-6.764193535
4.129212379	26.32333374	7.537560462999999
-1.57043457	21.1060009	1.156780481
3.9877967830000003	27.90266609	6.64061451
6.893807411	34.16309738	7.073987961
-7.613649845	29.80558205	4.249713898
6.447590827999999	34.48591614	7.3178796770000005
6.946476936	29.25683212	-3.9933485980000003
7.413650036	22.86383438	-4.294716835
6.45599699	23.90850067	-4.491407871
7.313650131	52.43322372	-14.30504322
-3.972795725	23.23374939	-7.600572109
-7.6011495589999996	23.36241531	4.054548264
-6.961352347999999	36.52883148	7.113548279
-2.344611645	34.23799896	-1.355921507
-7.069986342999999	23.41066742	2.305400372
6.825474739	22.05649948	-2.9769983289999997
-7.600684166000001	22.02433395	3.931552887
-5.004076481	37.67338562	7.102643967000001
7.613649845	23.24983215	-4.223428726
7.600571632	28.04741669	-4.245763779
-4.042324066	19.98545837	-7.588071823
3.67189312	22.29050064	6.091017722999999
-4.299247265	19.67749977	-7.252419949
5.046234131	28.83866692	5.595891476
7.313650131	22.15299988	-1.4486582280000002
-6.212695599	20.57366753	3.878248215
6.543792248	43.48540115	-5.600235939
-3.260442257	28.64125061	-5.970184326
3.731454134	18.45120811	6.297865391
-6.884524822	26.41983223	4.756639957
-6.4799051279999995	29.2246666	-6.328453064
2.9769983289999997	20.73450089	6.825474739
4.092000008	23.50441742	7.613649845
-3.979167223	22.96033287	-0.006692453752999999
-3.578976154	21.67050171	-7.413650036
-6.6405258179999995	20.15550041	4.038349151999999
3.6976013180000002	22.22175026	7.563650131
3.687872648	22.83166695	7.587493896000001
-6.341230392000001	26.19466591	1.420134306
-6.698088646	29.35333252	6.361732006
6.113134383999999	33.48884201	6.2322402
-4.627003193	14.11680984	-1.346387744
-7.362934589	26.03658295	3.400586128
4.619147301	49.2076416	-2.8487865919999997
-3.492698908	20.60583496	-7.362934589
-6.787391662999999	34.2875824	-7.410532475
-1.980000019	56.41036224	0.4125071466
-4.490165234	19.94133377	-6.333477974
6.884391308	29.06383324	-4.875572681
-4.273552418	23.79858208	-7.51364994
4.234218597	39.48934555	3.49408102
3.079431534	45.84349442	3.815625906
6.158863068	41.10636902	-2.567000866
-7.58864975	20.98568726	4.05652523
-7.183075905	34.48591614	-6.602907181
-7.38864994	21.44533348	4.0881586069999996
-3.8028571610000004	29.85400009	-7.613649845
3.67715168	29.95800018	7.362935066
-6.453693867	27.64533424	5.527658463
7.045778751	36.23133469	6.930912495
1.185715914	19.66799927	2.556888103
-7.252364159	26.61283493	4.399370193
-5.196540833	36.81931305	-6.238554955
-5.173588276	26.61283493	-7.006807327000001
-4.029970646000001	8.74023819	-1.274460435
6.579378605	19.82366753	-4.037279129
-6.824448586	26.32333374	3.78951931
5.595364094	27.77400017	-5.165568352
-4.252614498	29.28899956	-7.413650036
-7.191062927000001	23.71033287	4.699298859
-6.703047752000001	19.91191673	3.220239401
-6.002213955	23.82799911	-5.960649967
-7.384489059	34.90799713	-6.995253086
-1.940356135	10.0843811	0.5392013192
7.104607582000001	34.2875824	-6.660778999
-0.519610405	27.51666641	3.322333813
-4.099344254	21.1060009	-7.587527275
-5.613646984	29.83499908	1.028553843
3.137055159	20.12333298	5.9706130029999995
-7.488649845	23.73974991	3.6382887360000002
7.252371311	22.5998764	-4.349315643
7.588071823	23.6073761	-4.2973775860000005
-4.113395691	20.04429245	-7.587560177
4.876755714	20.21983147	7.068362713
-7.46364975	28.03133392	3.4659249780000003
3.5405819419999998	26.03658295	7.4619226460000005
3.491908312	23.44283295	7.0081348420000005
6.599244118	29.77616501	6.451338767999999
-7.079264164	36.57841873	6.584280491
-7.313650131	24.99085045	3.3498606680000003
5.85554266	19.49799919	-1.282474875
-6.884890079	24.47669983	4.395055771
-3.4743435380000003	20.70233345	-6.3360433579999995
1.890119672	30.34264374	5.977621077999999
7.068760872	26.13033295	-4.246590614
-4.649194717	19.51924896	-7.191038609
4.099009037	20.60583496	7.25245142
6.582289219	31.24157143	0.9695256948000001
6.886437416000001	30.19275665	-3.378549337
-3.962279558	22.15299988	-5.233540535
7.191443443	21.1060009	-3.496699095
3.937243938	21.89566612	6.6407036779999995
6.837534428	28.29750061	6.574075222
6.934390545	35.93299866	6.229562758999999
-7.297203064	34.60987473	-7.032683372
4.198710442	21.59008408	7.587493896000001
-5.2934803960000005	20.05900002	-7.190861702
1.924644709	61.64715958	-15.27105045
-1.453481674	24.32979965	-3.270767927
5.163476467	29.87299919	5.227171421
-5.054702282	25.94833374	-7.006894112
2.682785988	21.95999908	7.313650131
-3.638071775	29.48200035	-7.4378247260000006
-0.2334407568	28.96733284	-3.7510147089999997
1.818896532	23.02466583	7.313650131
7.587526798	29.86824989	-3.673841715
6.884524822	19.73541641	-4.756639957
7.561470508999999	20.60583496	-4.0
-7.313650131	23.59266663	2.435960293
-5.3387012480000005	34.53549957	-5.32934761
7.563650131	20.60583496	-3.8185606
7.099295616	35.58300018	-7.224658012000001
7.562560081	20.70233345	-3.787631512
7.613649845	21.1919384	-3.9342856410000002
-7.0475144389999995	35.68299866	7.313650131
3.879641533	27.61316681	7.437824249
-7.6011495589999996	23.34633255	3.618160248
-3.794835806	28.29750061	-7.51364994
-7.538650036	27.77400017	3.548962593
7.007036209	23.86599922	-4.876364231
-5.113790512	28.77433395	-6.945488452999999
-3.9977877139999998	25.86008453	-7.191205025
7.363650322000001	20.02958298	-3.5394344330000003
1.078788757	32.14049911	-2.113263607
4.225876808	19.88249969	7.5376210210000005
3.9711558819999997	24.91740036	5.722923279
2.672067881	28.43499947	6.947808266
3.4643604760000004	51.95685959	-6.551149845
5.351710796	23.02466583	-4.805939673999999
6.7727952	36.47924805	-6.696705341
-3.2836594580000003	23.0890007	0.9602086544
4.2973775860000005	19.73541641	7.588071823
-7.588071823	20.65408325	3.9576754569999997
-4.060479641000001	27.93483353	-7.563650131
-1.3808447119999998	35.43299866	-1.533353806
6.543792248	37.37005997	-1.7178173069999998
7.265483856	34.80820847	7.061638832000001
4.505228519	19.67749977	7.413650036
4.0842046739999995	29.19250107	7.413650036
1.343323469	13.66876221	-1.5958384280000002
3.8348960880000003	21.50966644	6.579761982000001
-6.82074976	25.67499924	6.718894958
-5.846512794	29.54083252	3.6662850380000003
-1.343323469	8.292190552000001	1.210184932
-4.243298053999999	23.62208176	-7.561470508999999
7.313650131	29.87299919	5.585870742999999
-7.613649845	23.29808426	3.9868569369999998
-2.917090416	21.67050171	-6.886563777999999
-7.487786292999999	29.87299919	3.565126896
-3.982244492	19.82366753	-6.334760666
-4.336819172	29.62908363	-7.413650036
-5.72123909	21.83133316	4.381397247
-4.3964939119999995	27.07862473	-7.007380486000001
-5.389005184	56.24229431	-16.31105042
7.186327457000001	34.90799713	7.186940193
-7.600441456	23.69562531	3.6584236619999997
4.08025074	29.32116699	7.438650131
-2.92782855	22.5998745	-7.252636909
6.8437709810000005	34.58508301	7.264389037999999
-5.110686779	27.96699905	4.063585281
-7.58864975	21.91175079	3.830423117
-3.794835806	23.34633255	-1.9867041109999999
-7.070375443	26.06599998	1.6883478159999998
7.252396107	28.33187485	-4.199131966
-4.6781106	25.8306675	-4.140079021
-6.480733395	26.70933342	-6.697887421
7.5376210210000005	25.65374947	-4.355070114
6.762185097000001	28.22875023	-4.544975281
-7.069077492000001	19.76483345	3.744532585
-6.481537819	20.96850014	-7.067349434
6.7019939420000005	22.73516655	-3.8879058360000003
5.103083133999999	21.24349976	-5.401757717000001
4.654410362	27.64533424	0.7273623943
-4.695893288	19.94133377	-6.700717926
4.2853608130000005	23.71033287	6.211538792000001
-6.878403187000001	36.38008499	-6.895565987
3.769490957	25.68449974	7.362934589
-4.038349151999999	27.67749977	-6.6405258179999995
-7.613649845	23.34633255	4.144571303999999
3.581920147	28.29750061	6.580241203
-6.761751175	28.60687447	4.87477684
-5.324269772	33.63871384	-3.269102573
6.344658852	25.21120071	-0.06269416213
6.089086533	25.71299934	-4.283727169
-6.543792248	40.49931335	5.720815182000001
6.641180992000001	25.56875038	-3.6845119
3.1603264810000002	20.89974976	6.764193535
3.0799999239999996	49.50125122	-2.2980642319999998
-5.345076561	26.70933342	6.119481564
0.3849289417	46.3469162	0.09031089395
5.726960182000001	21.44533348	-3.0064821239999997
-4.994117737	28.99949837	-6.822927475
-7.587560177	19.60424995	4.340188026
-3.8374114039999996	23.24983215	-6.702033997000001
4.032509804	26.83799934	7.5376210210000005
-1.154786825	39.98687363	-2.570811033
7.020134926	34.53549957	-7.106022835
7.5386495589999996	28.22875023	-4.193302155
7.069558144	27.48450089	-2.9841580389999995
3.294475555	26.3876667	7.13043499
7.240036487999999	35.58300018	-6.8693575860000005
-3.238143682	25.86008453	-7.313650131
3.880662441	25.06430054	6.335017204
5.64291048	22.29050064	5.593254566000001
7.587493896000001	29.87299919	-3.97187686
7.413650036	29.44983292	-4.126307011000001
-3.746072769	21.00287628	-7.487745285
6.7637643810000005	28.83866692	-3.435070515
-5.8449616429999995	21.1060009	4.075729847
6.959692477999999	35.78300095	-7.414524555
0.8759589791	35.03300095	6.419253349
-4.585470676	21.89566612	-5.597928047000001
-7.537560462999999	23.71033287	4.0
-7.562560081	28.64125061	4.333672523
7.012495041	35.03300095	7.343460082999999
2.8179693219999997	21.1060009	-0.6997230648999999
3.555477619	25.50499916	7.51364994
-4.29189539	26.64500046	-6.7013559339999995
6.149893761	34.73383331	-4.983388424
-6.961352825	34.23799896	7.113548279
6.945713997	28.96733284	-4.8759679789999995
6.480189322999999	29.16033363	6.451589107999999
7.313650131	23.83749962	-4.400085449
-4.699724197	20.18766594	-7.252356529
-2.1498534680000003	20.96850014	-5.974040985
-7.252322674	26.74150085	4.877951145
4.32780838	21.39708328	7.600605011
-7.362934589	25.65374947	3.585038424
-2.973435163	23.34633255	3.814311743
6.20935297	29.09600067	-5.0499253269999995
6.821801186	26.77366638	-5.886241436000001
-6.847792149	36.28091812	6.629757881000001
7.600571632	28.62406349	-4.136484623
-7.613649845	20.26808167	4.17085743
-5.04917717	25.35810089	-6.086670399
5.053592682	29.62908363	6.822852612
7.337961197	28.09566689	-3.8559498789999997
7.58864975	28.43499947	-3.717371941
-7.159295082000001	35.83300018	5.202281475
-6.822702408	21.7670002	5.172542095
7.1912527079999995	23.62208366	-4.097996712
5.043652534	31.0920372	6.826350212
7.069141387999999	28.15999985	-3.644121408
-7.191779137	28.57250023	2.4323987959999998
3.705283165	28.64125061	7.413650036
-7.1303229329999995	27.14737701	3.444954395
-7.191395282999999	23.41066742	3.39648962
-7.46364975	29.86349869	4.534074783
-3.849289417	52.96271515	-7.313650131
-7.413650036	21.86349869	3.873692989
-6.88472414	27.8061676	4.5461092
0.4477744997	18.89983368	5.688394547000001
4.698447227	28.06349945	7.068475246
7.067950249	23.21766663	-5.530554771
7.461922169	26.00716591	-4.3062787060000005
4.646342754	28.77433395	6.823367118999999
-6.824130058	28.64125061	4.04152298
-7.588071823	23.86124802	4.0709090230000005
3.3929092880000002	24.62360001	3.220081806
-0.7698578835	61.64715958	-14.87104988
4.8288030619999995	36.52883148	-7.032606125
2.687458038	29.95800018	-5.149045944
3.947675705	29.0316658	7.191260815
3.7312073710000004	29.62908363	7.588071823
-4.817732334	23.12116814	-7.129706382999999
3.7407135960000004	22.94425011	7.600683688999999
-2.273240566	19.8825016	-5.973612309
-7.007380486000001	24.01474953	4.3964939119999995
-7.313650131	22.22175026	4.650139332
3.222030401	23.47500038	6.76410675
4.088887215	23.79858208	6.640478133999999
-5.099344254	36.52883148	-5.80749321
-7.613649845	27.7579155	3.776571512
6.084036827	25.71299934	-5.883446693
-6.158863068	48.20826721	-14.65231705
-6.9876642229999995	35.55799866	-7.365817547000001
-4.249713898	22.29050064	-7.613649845
3.813333273	56.90386963	4.194342136
-4.601892471	19.49799919	6.835044384
1.86768508	23.95100021	0.5622794032
-0.4024725258	25.21120071	-1.098909497
-7.313650131	26.5806675	2.86790514
-6.986681937999999	35.58300018	7.357305527
7.600605011	26.87237549	-4.109269142
3.9727954860000003	23.41066742	7.600571632
-7.4378247260000006	23.99349976	4.281120777
6.919793128999999	34.48591614	7.384266853
4.336819172	20.86537552	7.413650036
4.4945149419999995	19.91191673	6.76229763
7.253559113	33.71360016	-6.83453846
4.34776926	24.91740036	7.129896641
7.613649845	21.03725052	-3.921142578
-6.653539181	33.93835831	6.893538952
-4.690785408	22.96033287	-5.965217113
4.624093056	23.71033287	-3.63824749
-1.154786825	51.18696976	-19.44342804
-6.588405609	31.24157143	2.350555182
-4.29189539	21.92783356	-6.7013559339999995
-7.388040543	34.23799896	-6.902496815
6.206645012	20.44499969	-6.003068447
-7.38864994	27.11300087	4.61711216
3.68310976	30.00049973	6.580049515
-6.354599952999999	25.94833374	-3.8739540580000003
-4.037279129	22.4279995	-6.579378605
-4.193644524	21.60616684	-6.885113239
-7.58864975	20.60583496	4.282628058999999
7.387906551	28.33187485	-4.309194565
-5.9727554320000005	28.83866692	2.520040989
0.7698578835	52.35526657	-25.50564957
7.38864994	29.09600067	-4.440794945
-7.252636909	28.96733284	2.92782855
-4.444522858	20.54150009	-7.51364994
-6.641317367999999	26.54850006	3.583423138
7.600571632	23.78387451	-3.754235983
6.578899384	23.99349976	-4.290261745
-4.619147301	51.82926559	-24.36898422
-7.329264641	36.62799835	6.5032444
-3.78724885	23.41066742	-7.587527275
-2.92782855	25.97775078	-7.252636909
7.313650131	19.62549973	-1.078419805
-2.136000156	22.02433395	-1.294885755
4.234218597	45.1079216	-0.8083556293999999
-7.2522935870000005	23.85649872	5.056174278
7.278830051	35.93299866	-6.627828121
-3.987328053	25.94833374	-0.5001042485
-7.600683688999999	20.3967514	4.15004158
4.695893288	25.94833374	6.700717926
-4.1814394	26.35549927	-7.563650131
7.191165447	23.12116623	-4.248325825
4.200042725	28.99950027	7.313650131
-7.313650131	26.70933342	4.45009613
2.8795056339999996	27.04425049	5.605466842999999
-3.877077818	30.56737518	-7.313650131
-7.413650036	23.47500038	3.831590652
-6.70219326	20.96850014	3.7364153860000004
-4.036014557	26.5806675	-7.4877448079999995
-4.148108959	22.70299911	-7.191197395
-4.493271828	28.83866692	-6.63977623
-6.598077297000001	23.0890007	-5.835407257000001
4.528755188	23.86599922	7.337961197
0.9714943767	31.84085655	6.354030132
5.141739845	30.6422863	4.385570049
4.381397247	26.64500046	5.72123909
-7.427693843999999	35.50799561	-6.958832741
6.884610652999999	19.67749977	-4.646827221000001
-7.538650036	26.4841671	3.8066980839999998
6.706067085	27.18175125	-1.307423115
-6.543792248	46.05028915	6.673069
-4.223428726	27.06143761	-7.613649845
-4.6287040710000005	19.58300018	2.974267244
4.282628058999999	23.23374939	7.58864975
3.4382457730000002	22.96033287	7.438650131
5.965217113	29.5996666	-4.690785408
7.008293629	29.86349869	-3.2908930780000003
-2.98858428	27.38800049	-5.116794586
-5.229959011	36.33050156	-6.882901669
-0.5777103305	35.23300171	-5.226630211
-4.210285664	26.29116631	-7.613649845
3.843685865	21.34662628	7.007818222
-4.341714382	21.07162476	-7.613649845
4.619147301	38.13855743	-4.301074982
-0.7698578835	62.4726181	-6.9324002270000005
-7.600571632	22.02433395	4.355044365
-3.842285633	23.95100021	-7.613649845
-3.943474293	29.07991791	-7.58864975
7.387906551	20.21983337	-4.397017956
-2.41949749	21.1060009	5.869565487000001
-7.068538666	29.41766739	4.598034382
6.1422472	35.03300095	-6.864253044
-3.740470171	25.70349884	-6.8856148720000006
4.014061451	22.41081238	7.587526798
-7.613649845	27.67750168	4.105142593
7.5376210210000005	25.94833374	-4.161703587
-4.4976215360000005	19.82366753	-7.068602085
6.218637466000001	20.18766594	-1.786776781
-3.8348960880000003	21.83133316	-6.579761982000001
6.699389935	28.83866692	-5.528821945
-7.362934589	23.97224998	3.492698908
-3.604320765	23.47500038	-7.58864975
-1.3527567390000002	24.62360001	0.1630930007
2.6645352590000002e-15	46.85588074	3.603395939
-2.412438393	25.8306675	6.1102242470000006
4.179999828	56.90386963	6.383649826
6.717385769	34.23799896	-1.174091697
4.183589458	24.77050018	6.211749554
4.933868885	29.09600067	6.700342178
-3.702622414	26.66108322	-7.588071823
6.94582653	25.06430054	-4.75705719
7.177052975	36.40487671	7.145057678
-3.897675514	35.83300018	7.015602112000001
6.455272675	24.32979965	-4.813267708
-5.773934364	48.24560547	0.5487213135
1.259519935	22.56550026	-3.34167099
-6.0470499989999995	36.52883148	-5.159505844
7.587527275	23.54854202	-4.24087429
4.259285927	28.14391518	7.600683688999999
-7.313650131	25.77183342	3.49989295
-4.687380791	26.00716782	-5.47489357
5.72342205	23.6515007	-3.8685908319999998
6.69959116	28.29750061	-5.40982151
-2.273240566	23.0890007	-5.973612309
7.191387653	27.51666641	-3.5468106269999997
-2.7632639410000004	20.96850014	-5.849933147000001
-0.3849289417	41.29117966	3.086752415
-7.587560177	27.91875076	3.886603832
7.46364975	27.18175125	-4.534074783
-1.446797132	21.89566612	-3.042881012
3.794970989	23.75445747	7.600441456
-3.8374114039999996	22.22175026	-6.702033997000001
3.842285633	28.60687637	7.613649845
3.493040085	26.5806675	-1.7068271640000001
-0.1492581666	11.42852402	0.4640429914
-6.533945084	34.16309738	-7.0742068289999995
-6.716617584	15.46095276	-1.555538654
-4.079778194	26.83799934	-6.089730263
-6.8854866029999995	27.61316681	3.8915276530000003
-3.8685712810000004	29.24074936	-7.613649845
5.9687652589999995	23.99349976	-3.669089079
7.600571632	28.88691711	-3.6449558730000002
4.007730007	19.49799919	1.7336336369999998
7.0681753160000005	26.5806675	-5.173936844
7.379878521	35.98300171	-6.674170971000001
6.686524391	34.53549957	-7.096026421
4.17769146	22.66862488	7.600684166000001
7.191141605	23.53383446	-4.198221207
4.3284869189999995	19.49799919	6.094708442999999
-5.055064201	27.11300087	-7.068250656
-5.114804268	23.84700012	3.338890076
3.04944396	25.06430054	7.191584587
7.313650131	24.55014992	-3.5999143119999997
4.582338333	27.31925011	5.230212688
4.234218597	36.62799835	2.5812883380000002
-2.569574356	32.44014359	1.636687875
-6.823557854	20.18766594	4.495136261
-4.4988641739999995	20.79883194	-7.19112587
-6.085541725	27.90266609	5.406720161
4.234218597	44.74786758	-13.84564972
-6.11958456	9.636333466	0.9738271832
5.869565487000001	23.59266663	2.41949749
-5.529391288999999	20.96850014	-6.822251797000001
4.410328865	28.90299988	7.51364994
-5.524693489	34.23799896	1.472313285
5.821068287	16.80624962	5.688394547000001
-3.648472071	25.50499916	-7.252483845
4.382026672	26.69325066	7.588071823
7.191896439	19.82366753	-2.062150478
5.773934364	62.54797363	-24.63084984
3.5406177039999998	29.2246666	6.946946144
6.640001297	20.83099937	-4.341625214
-5.667085648	34.73383331	5.320181847
4.104917526	26.83799934	-7.313650131
-4.480336189	28.40062523	-7.3386502270000005
-5.143436909	25.67499924	-1.700320125
3.382887363	23.97224998	7.38864994
-6.456590176000001	21.5739994	4.187247276
7.224658012000001	35.88299942	7.099295616
-7.600684166000001	23.83749962	3.931552887
6.946286201	23.90850067	-4.194562912
-4.355044365	21.44533348	-7.600571632
4.322848797	23.97224998	7.362934589
-6.764018059	29.41766739	3.2837276460000004
-7.4619226460000005	20.3484993	4.0
4.254956722	28.07958221	7.587493896000001
4.368373871	27.7579155	7.587493896000001
5.117495537	27.25049973	-2.8651919360000004
4.261890888	30.49241257	6.214908123
6.57709074	36.23133469	7.13650322
6.578516006	23.68091583	-4.492650509
7.613649845	20.86537552	-3.9342856410000002
7.006940365	22.4279995	-4.995257854
-7.34414053	36.23133469	-6.655719757000001
-7.587560177	25.96304321	4.2267918589999995
-5.133107185	31.54121399	4.008188248
6.724832535	34.4363327	-4.442569733
6.217248938e-15	43.27026749	-12.63564968
-6.580241203	23.79858208	3.581920147
1.7703578469999999	35.63299942	7.313650131
6.2413563729999995	20.38066673	6.20596838
3.9576754569999997	29.76145744	7.588071823
7.561470508999999	20.50933266	-4.121648788
-7.587527275	21.3638134	3.78724885
-7.070531845	29.77616501	1.441526771
6.702312469	27.51666641	-3.68591404
3.578976154	29.86349869	7.413650036
-6.158863068	61.72366333	-9.554040909
-4.8751688	29.09600067	-6.823078156
-7.588071823	27.50058365	4.042324066
-7.06920433	28.40062332	3.543710709
-4.755810261000001	22.63425064	-6.761918545
-7.284041882	34.93299866	7.022909641
7.191857337999999	20.18766594	-2.185575485
4.3284869189999995	10.53242874	-1.38014102
-7.133960724	33.71360779	-7.19336319
-5.159769058	32.73978424	-6.831696032999999
-7.563650131	25.80125046	3.6976013180000002
-1.164014339	28.03133392	-1.817047954
-6.209704876	29.83499908	4.930771351000001
6.706067085	29.28899956	-1.307423115
7.600441456	22.75125122	-3.90429163
-0.7727234364	19.70599937	3.107985973
-7.313650131	25.35810089	2.86790514
-7.600572109	21.3638134	3.863515615
-5.28000021	52.46229935	3.09968853
4.441883087	29.19249916	7.437824249
-6.7016744610000005	21.63833427	4.08989954
-7.007358074	35.33300018	5.35319376
-6.121121883	36.23133469	1.7704334259999999
7.069860458	30.34264374	-3.272769928
-4.0	23.26591682	-7.600605011
-3.6449301239999996	26.67716599	-7.5376210210000005
-7.587493896000001	28.72608185	4.198710442
4.547827721	21.7670002	7.068570137000001
-5.389005184	42.72343063	-5.59931469
4.547265053	27.48449898	7.007260799
6.040163993999999	34.68424988	-6.950055122
5.0513968469999995	22.02433395	6.454746246
-4.17769146	29.28899956	-7.600684166000001
5.840827942000001	29.95800018	-5.1669631
-6.828513145	20.57366753	0.5705381632
-6.6237907410000005	34.88299942	7.389986037999999
3.402983189	24.0359993	-5.633231163
-3.751903057	34.23799896	-0.36831969020000005
6.593428612	25.50499916	3.3809597489999996
3.6457190510000004	25.71299934	7.587527275
-2.7024185660000004	30.6422863	-4.409315586
7.252452374	19.58300018	-3.848709822
-7.613649845	23.47500038	3.855428457
3.158542395	20.60583496	6.703145504
7.313650131	19.54050064	-4.9377408030000005
-1.641839743	18.00258255	-4.469452858
-3.386318207	25.13775063	-6.8249578479999995
3.071816683	21.1060009	-0.4603435099
6.424514294	34.68424988	-7.338773251
-6.94582653	21.24349976	4.75705719
3.539064169	28.77433395	6.885837555
-5.054702282	22.86383247	-7.006894112
3.697131157	21.20912552	7.191379547
7.191331862999999	29.83499908	-3.5969219210000003
-4.092113018	28.53812408	-7.363650322000001
7.462786198	28.19437599	-4.19101429
5.482303142999999	28.77433205	-3.1227316860000003
7.192974091	34.38674927	-7.179626465
-7.3375797270000005	36.15695953	-7.011635302999999
5.969042301	27.70966721	-3.5669333930000002
4.230509281000001	29.97924995	7.362934589
3.842211723	22.29050064	4.3869538310000005
-4.234218597	42.7056427	-5.16535759
-2.9671630860000002	26.97550011	4.028132439
4.649663448	21.50966644	7.252325057999999
5.839021206	27.38800049	-5.643996716
4.0	21.47750092	7.4619226460000005
5.7200546260000005	22.35924911	-4.689083098999999
0.7698578835	46.25112534	-4.5521187780000005
7.51364994	26.16249847	-4.13677597
-6.945763587999999	29.1281662	4.816518783999999
-3.6457190510000004	25.74241638	-7.587527275
4.078856945	19.69649887	7.613649845
-7.252466202000001	26.94112396	3.748601675
6.825318812999999	25.86008453	-3.100406885
-7.437786579	23.50441742	4.48232317
4.59594059	29.5996666	6.823430537999999
-7.126602172999999	35.40799713	7.253339767000001
-7.561470508999999	21.03725052	4.121648788
-6.699765682000001	27.45233345	5.290844917
-1.940023899	30.04299927	-3.028413296
7.074411392000001	31.99067688	6.340003967
7.537560462999999	21.79916763	-4.129212379
5.530554771	22.35924911	7.067950249
7.12984705	27.61316681	-4.448094845
6.784545897999999	35.58300018	-6.561864852999999
-3.4935052389999997	25.2846508	-7.069236279
3.8185606	23.6515007	7.563650131
-7.4877448079999995	20.00016785	4.03601408
2.740921259	23.59266663	7.191681862
2.433615208	23.86599922	-5.388275146000001
-0.04190592095	32.44014359	6.344388962000001
-4.528755188	21.14037514	-7.337961674
7.6011495589999996	21.57400131	-3.8363542560000004
-6.94637394	23.92975044	4.144255638
-4.1854105	23.82799911	-6.334247588999999
-1.7604978419999997e-15	55.79188919	-13.08273029
7.487745285	19.60424995	-3.746072769
7.19101429	21.34662628	-4.599089622
-6.083660602999999	27.18175125	6.00262928
5.842439175	35.13299942	-7.204015732
-6.702033997000001	21.20912552	3.8374114039999996
-3.67189312	20.89974976	-6.091017722999999
0.6706359982	27.38800049	-6.58829546
3.731717587	30.94192886	6.584339142
-4.8181447980000005	23.50441742	-7.191011906
-7.5376210210000005	19.88249969	4.225876808
3.559804916	32.44014359	4.908378601
-4.3876380919999995	21.89566612	-7.537560462999999
3.7591254710000004	21.75091743	7.587526798
-4.096984863	29.25683403	-7.130053997
-7.613649845	21.91175079	4.17085743
6.824448586	19.97075081	-3.78951931
3.6354198460000005	28.96733284	6.7023530010000005
2.2143592830000003	28.96733284	-4.448385238999999
-7.51364994	27.00987625	3.794835806
-2.248930931	30.6422863	3.790305853
4.0359463689999995	21.7670002	3.4396188260000002
-2.30957365	43.27026749	-15.86231709
2.164935589	22.70299911	2.2813391690000002
-7.119315147000001	36.20654297	-7.247278214
-3.4807305339999997	21.41316605	-6.580432892
2.7267522810000004	25.71299934	-3.809442759
6.838001251000001	20.00016785	6.9438619610000005
3.289101601	23.02466583	6.94722414
1.441526771	29.48200035	7.070531845
-4.382026672	22.71908188	-7.588071823
-3.889815092	26.5806675	5.39563036
0.3849289417	47.02643585	-14.24898338
-5.9663987160000005	49.80125046	-3.9486498830000003
-4.349315643	27.87049866	-7.252371311
7.387906551	21.95999908	-4.2204647060000005
-6.095421791000001	22.76733398	2.276813507
-4.868562698	24.62360001	3.643854618
3.2836594580000003	23.95100021	-0.9602086544
7.600441456	25.8747921	-4.013612747
-5.389005184	54.16063309	-8.837650299
6.865875721	19.04937553	-3.75840354
4.0404033660000005	23.50441742	7.437824249
7.0681753160000005	28.46937561	-5.173936844
3.107568741	25.54750061	7.069479942
-7.363650322000001	20.44499969	4.2763395310000005
6.11958456	19.04937553	5.688394547000001
7.427693843999999	35.58300018	6.958833218
6.946858882999999	20.05900002	-3.5909237860000003
7.1905617710000005	23.86599922	-6.2441535
3.1061933039999996	34.4363327	2.6423757080000003
-5.334502697	50.48826599	6.848649979
7.562560081	28.46937561	-3.96976018
-6.7443790439999995	36.57841492	-7.313650131
7.561470508999999	27.11300087	-4.121648788
-7.600605011	28.91908264	3.781461239
4.694190979	26.32333374	6.45554924
-4.933094501	23.99349976	-6.577682018
-4.2185387610000005	25.97775078	-7.600605011
-6.243453979	29.83499908	-6.944411755
7.324011802999999	36.42966843	-6.500931262999999
-1.7208548780000001	25.59000015	4.443379879
-3.515669823	26.19466591	0.7201885581
1.539715767	52.76401901	-22.75103378
-3.54217124	26.25899887	-7.008054733
3.944205761	21.03725052	7.007736682999999
4.547265053	27.87049866	7.007260799
4.248325825	26.67716599	7.191165447
-3.035122395	19.62549973	-6.703340054
4.919194698	27.11300087	4.376029968
1.940356135	18.00258255	-4.875766754
-3.806698322	25.50499916	-7.538650036
-6.20935297	28.64125061	5.0499253269999995
4.190905094	29.77616692	6.701436042999999
3.54371047	25.13775063	7.06920433
7.562560081	21.47750092	-3.6058473589999998
3.0799999239999996	51.47528458	-2.6368856430000003
3.8817141060000004	29.1281662	7.613649845
6.763731002999999	28.77433395	-3.48552084
3.285518885	30.0217495	6.825085163
7.00834322	19.82366753	-3.2291946410000003
-7.313650131	29.6879158	2.929611683
-3.374640465	21.1060009	-7.337961197
3.39902854	21.63833427	3.454227209
6.639650345	21.83133316	-4.543819427
-5.773934364	49.87426758	-22.09564972
-6.083660602999999	25.8306675	6.00262928
-6.2134847639999995	23.21766663	3.572930813
3.67219162	27.83833313	7.600605011
-4.9377408030000005	25.63249969	-7.313650131
-7.588071823	28.17718697	3.9576754569999997
-0.1920285076	20.70233345	-2.339210272
7.42543745	35.03300095	-6.871245384
3.079431534	47.80826569	-16.2656498
-2.022869349	20.2519989	-5.852737904
7.4377861020000005	27.35362625	-3.8392257689999996
5.389521599	22.56550026	2.680404186
-7.537560462999999	26.64500046	4.129212379
3.988910198	20.38066673	6.701755047000001
6.947691441	21.50966644	-2.7954640389999996
-7.191973686	25.21120071	1.815327406
7.422428608	34.75862503	6.952312469
-1.924644709	63.44878387	-16.70681572
-4.092000008	20.52541733	-7.613649845
6.3360433579999995	28.50374985	-3.4743435380000003
-4.598562241000001	27.07862473	-7.129776477999999
-2.18198967	21.1060009	-7.070064545
-6.212906361	23.59266663	3.7764799589999996
7.191011906	23.99349976	-4.8181447980000005
6.574751377	27.58100128	-6.4804492
4.449823856	35.03300095	6.160117626
7.241482258	36.33050156	6.692950249
0.8016589284000001	20.05900002	-2.12153244
-4.99601078	20.54150009	-7.1296229360000005
6.124141692999999	20.70233345	6.821500778
7.600683688999999	21.59008408	-3.740713835
5.773934364	39.87728119	2.184050322
-7.588071823	25.94833374	3.617973328
4.131428719	23.6515007	7.613649845
1.613837838	29.95800018	0.3228999078
6.422219276	36.23133469	5.025698662
-4.36853075	20.20375061	-7.600683688999999
-3.691522598	29.65850067	-6.94684267
-6.64105463	19.62549973	3.7350566389999997
-4.855962753	23.59266663	5.639652252
3.705283165	20.70233345	7.413650036
4.627003193	9.188285828	1.5936281680000002
-7.387906551	21.79916763	4.043911457
-7.007658482	20.47716713	4.094960213
2.796267748	28.83866692	-1.439563155
7.4877448079999995	29.83499908	-3.529073238
3.9727954860000003	21.27787399	7.600571632
-7.5376210210000005	20.96850014	4.420090199
-7.313650131	29.85400009	3.05302453
3.699364901	23.57795715	7.600572109
5.864891052000001	25.8306675	1.185506701
-5.411682129	25.69400024	-7.068025112000001
-7.19302702	34.78341675	7.070853232999999
-3.794970989	21.26068687	-7.600441456
6.5066633220000005	35.73300171	7.353981018
-2.8651919360000004	22.63425064	-5.117496013999999
-6.11431551	32.14049911	1.6907114980000002
3.6238656039999997	25.8306675	7.51364994
-7.252357006	29.0316658	4.449424744
7.068602085	29.44983292	-4.4976215360000005
-5.3439998630000005	31.84085655	-4.887469769
3.90393281	25.8306675	7.3386502270000005
4.0	21.07162666	7.337934494
6.500242233	34.4363327	7.318846226000001
6.831629753	26.70933342	1.897626281
2.346666574	51.96879196	2.734803915
-7.313650131	28.03133392	4.500107288
5.146345615	32.44014359	-1.176325679
-7.362934589	20.50933456	3.8616042139999998
-3.8951492310000004	26.61283493	-7.068982601
3.393094778	25.2846508	7.069299697999999
-4.249713898	21.92783356	-7.613649845
7.613649845	28.87083244	-3.973714113
-2.86790514	26.13033295	-7.313650131
-7.313650131	36.33049774	-6.328778267000001
-6.455272675	27.51666641	4.813267708
4.852942944	26.83799934	-6.117928028
-4.289142609	20.50933456	-7.613649845
-5.474315166	26.5806675	4.806765079
-7.210298537999999	35.80799866	-7.13878727
-7.129991531	21.95999908	4.147140026000001
-6.886154652	29.93675041	3.287310123
-3.48392415	27.87049866	-6.70263195
1.583999991	62.8259697	0.7513285875
7.205041885	34.4363327	-7.166224003
-4.2886281010000005	22.02433395	-6.456445217000001
-7.313650131	29.93675041	3.3998713489999997
2.414512396	28.96733284	6.582452297000001
6.083536147999999	30.34264374	-6.836596489
2.659240961	27.38800049	-6.111002922000001
-3.4449541569999997	29.1281662	-7.13032341
5.140632629	22.96033287	1.206751227
-7.337961197	23.62208366	3.855950117
7.015133858	12.77266693	-3.4117105010000004
7.587560177	26.83799934	-3.659812212
-1.3038588759999998	24.32979965	-6.584555626
3.3669803139999996	36.23133469	3.7952494619999997
2.128766298	29.95800018	1.048272371
-4.587564468	23.34633255	-5.843022822999999
6.69959116	25.06430054	-5.40982151
-6.518351555	36.38008118	7.351651192
7.588071823	21.63833427	-4.184143543
-4.149077892	21.17475128	-7.252402782000001
6.102433205	21.89566612	-0.0555889979
-3.7350566389999997	23.86599922	-6.64105463
-1.6919289830000002	24.91740036	-7.192012787
4.465535163999999	20.83099937	3.905198574
-6.452391624	23.90850067	6.12297678
-3.3498606680000003	20.63800049	-7.313650131
-3.705283165	21.03725052	-7.413650036
-6.583387375	27.45233345	1.9208886619999999
2.166367292	31.24157143	3.269175053
4.026285648	21.52574921	7.613649845
3.983247757	29.48200035	0.2533983588
7.3375797270000005	34.90800095	7.011635302999999
-3.50325346	25.70349884	-7.462786198
-7.210227488999999	34.58508301	7.102984427999999
-4.343931198	22.99250031	-6.823748589
6.885724545	21.54183388	-3.639777899
2.30957365	62.99837875	-19.0823307
-6.349021435	23.47500038	-1.664956927
6.036418915	36.28091812	7.121469498
4.232254982	23.16941833	7.600441456
5.173936844	22.76733398	7.0681753160000005
2.6470177169999998	22.15299988	6.094253062999999
-3.163908005	29.86349869	-6.886291027
-7.487745285	28.12783241	3.746072769
4.249713898	26.51633453	7.613649845
7.600684166000001	22.49674988	-4.17769146
3.047653675	29.25683212	7.130551815
-0.3849289417	44.00906754	-16.66898346
-4.875572681	29.57024956	-6.884391785
-6.218987942	22.89599991	1.663387299
6.928720951	42.22579956	-2.563031912
-3.3179614539999998	34.23799896	3.7250175480000003
-7.413650036	27.58100128	4.5894331930000005
0.1558591276	29.48200035	1.106143355
-7.130463122999999	23.37849998	3.2327766419999997
7.129509926	29.09600067	-5.233716965
7.600684166000001	27.18175125	-4.286935328999999
-4.394332886	19.62549973	-6.823685169
4.0	20.13941574	7.600605011
-6.2427544589999995	20.76666641	-6.6982631679999995
4.450888157	26.97550011	2.461111307
6.11958456	18.75029182	-4.469452858
3.2568602560000004	23.02466583	5.8480634689999995
-3.446666718	63.81298447	-1.281599998
7.600441456	27.61316681	-3.877065897
-6.954588413	34.16307068	6.4137005810000005
-3.67715168	28.67562485	-7.362934589
-6.543792248	47.98706436	-1.828302979
6.158863068	49.87426758	-22.09564972
-5.480744362	27.18175125	3.4519906039999997
7.613649845	26.3876667	-3.645142794
-3.8707876210000003	23.05683327	-7.537560462999999
-4.39361763	22.18737411	-6.762401103999999
5.016108036	35.33300018	-5.733270168
7.313650131	62.54797363	-19.87569046
-4.875572681	25.43154907	-6.884391785
7.413650036	26.22683334	-3.915795326
4.440794945	26.45199966	7.38864994
3.222030401	21.70266724	6.76410675
-2.435960293	27.64533424	-7.313650131
7.462785721	19.62549973	-3.50325346
3.492698908	21.20912552	7.362934589
6.824512482	26.90674973	-3.739118814
-6.2623267170000005	34.83300018	7.121907234
6.617254257000001	34.23799896	7.146416187000001
3.2291946410000003	28.26312447	7.008343697000001
-4.92612505	20.83099937	-5.473763466
-7.6011495589999996	20.1554985	4.163645744
-7.600441456	21.20912552	3.90429163
3.6582856180000003	29.95800018	7.613649845
-3.521283388	27.21612549	-7.51364994
7.46364975	23.50441742	-3.4659249780000003
2.63807559	29.5996666	-6.832564354
3.849289417	53.17276764	-23.05678368
-0.7698578835	52.04026794	-19.82231712
5.975326537999999	25.06430054	-1.779639721
-4.102581978	23.53383255	-7.51364994
2.7883081439999997	25.35810089	6.70372963
4.890151501	31.24157143	0.5137856603000001
3.947428465	27.85441589	7.613649845
6.8252410889999995	27.54883385	-3.1621108060000003
-5.1732397080000005	19.82366753	-6.9454388620000005
4.410328865	25.8306675	7.51364994
-6.932384014	36.52883148	-7.395738125
-2.991318226	27.70966721	-7.313650131
-7.613649845	22.84775162	3.6845712660000003
2.556888103	19.94133377	-1.185715914
-1.694790483	35.43299866	-1.827250361
3.2836594580000003	25.59000015	-0.9602086544
3.545256853	22.12083435	7.130277157
7.600683688999999	28.79041672	-3.849957943
6.829759598	24.32979965	0.4167276025
6.093460082999999	55.91685486	6.01876545
7.0139102939999995	34.23799896	-7.313650131
-7.538650036	29.35333252	4.193302155
0.2664499581	24.32979965	-3.538299561
-6.702831268	22.02433395	3.332436562
3.446666718	56.90386963	-1.959242821
-5.1242370610000005	31.54121399	5.599583149
-7.600683688999999	22.97641754	4.040797233999999
-4.239665031	21.20912552	-6.578995227999999
4.699298382	29.54083252	7.191062927000001
-1.539715767	37.68799591	5.192634106
7.191623688	22.99250031	-2.926045418
-6.593892097	27.51666641	-3.625472784
7.613649845	29.14424896	-3.7634286880000003
7.313650131	22.56550026	-4.55011797
3.5142521860000002	26.03658295	7.387906551
-4.341625214	20.70233345	-6.640001297
-7.313650131	25.8306675	2.55937314
-4.599609375	26.41983414	-7.252332211000001
7.337961197	23.47500038	-4.144050121
-3.5375180239999997	25.80125046	-6.824767112999999
-6.945889472999999	25.71299934	4.697596073
-7.462786198	22.79950142	3.885282278
4.87477684	27.8061676	6.761751652
3.158542395	21.99216652	6.703145504
-1.154786825	62.54797363	-13.08273029
7.253724097999999	34.0881691	-6.714274883
-2.105489969	36.42966843	7.015525341
-7.321774006	35.28300095	6.635232449
-4.294716835	22.70299911	-7.413650036
1.740390778	28.03133392	4.637272835
3.849289417	57.14310455	-21.41905022
-7.387934685	29.89424896	3.823456049
-3.4807305339999997	26.74150085	-6.580432892
7.587493896000001	25.81595993	-3.91470623
-7.587493896000001	20.55758286	4.254956722
6.885056018999999	26.54850006	-4.244002818999999
6.874335766000001	34.2875824	-7.359844207999999
-5.226438046	36.62799835	1.174162388
-6.332664013	26.83799934	4.81244278
7.252546787000001	19.85308456	-3.498296022
-4.127468109	26.02187538	-7.587526798
3.35921526	20.18766594	5.8476758
3.492698908	28.26312447	7.362934589
-7.006807327000001	26.74150085	5.173588276
-2.5373888019999997	18.89983368	6.094708442999999
-5.646169186	28.03133392	-6.330558777
-0.1917809099	32.73978424	-6.348309517000001
-7.613649845	27.30206299	4.341714382
3.7897143360000003	29.0316658	7.613649845
-4.346244335	20.70233345	-7.007419109
-6.239887714	34.63466644	-6.8012743
-4.278826237	27.77400017	-5.721737862
-7.4619226460000005	22.5998745	4.45941782
4.638986588	23.95100021	-1.4936153890000001
-7.488649845	27.07862473	3.7829732889999996
4.759138584	22.4279995	7.252339363
-3.709657192	35.23300171	-4.8654208180000005
0.9245350361	19.58300018	-6.347151756000001
4.933868885	21.31225014	6.700342178
-3.4643604760000004	52.67511749	-9.024292946000001
6.95027113	31.84085655	-4.553170681
-6.8381567	20.31633377	-7.067124843999999
-7.487786292999999	28.03133392	3.8550424580000002
6.886154175	29.57024956	-3.287310123
-7.129959106	19.56175041	4.297613621
-7.252388	28.87083435	4.49948597
3.285518885	20.76666641	6.825085163
-1.641839743	17.10533333	-4.063138962
-6.978788376000001	34.36195755	-7.3400821689999995
-7.587527275	26.00716782	3.6457195280000003
-7.068665504	19.60424995	4.397209167
3.193633795	29.95800018	3.69258666
3.87583375	19.88249969	6.090373992999999
6.658641338	35.23300171	6.70156002
-2.7918860910000003	21.24349976	-6.825708389
-3.91470623	25.67974854	-7.587493896000001
-7.252402782000001	21.17475128	4.149077892
-0.8305944204000001	28.96733284	1.135078788
7.130149841000001	28.29750061	-3.896356583
7.51364994	23.76916504	-3.897418022
-6.946668148	22.66862488	3.792135715
6.763906002000001	28.70999908	-3.334184647
-4.619147301	55.34148407	-22.00645065
-6.702312469	25.2846508	3.68591404
-7.362935066	27.11300087	3.67715168
4.355044365	26.62891769	7.600571632
4.042102337	23.50441742	7.413650036
-4.496746063	29.62908363	-7.462786198
4.395778656	24.40324974	6.946095467
-0.4477744997	19.19891739	9.13621066e-16
6.573729515	35.88299942	7.188224792000001
3.959596395	23.84700012	7.4378247260000006
3.6470265389999996	27.42016602	7.191355705
1.81175828	20.12333298	7.070297718
-0.746290803	18.60074997	6.094708442999999
4.930771351000001	29.71733284	6.209704876
-6.42040062	34.2875824	-7.051389694
7.191419601000001	25.35810089	-3.4465942380000003
-7.51364994	23.86599922	4.376134872
-7.588071823	22.07258415	3.844441414
-6.088442802	28.15999985	4.487679958
7.4377861020000005	22.66862488	-3.51767683
-6.158863068	53.58151627	-18.68564987
-4.4976215360000005	28.15999985	-7.068602085
4.99601078	27.35362434	7.1296229360000005
-3.671428442	20.30025101	-7.613649845
0.3959999979	63.31947708	-3.653350115
-3.589671612	28.77433205	-7.51364994
-7.587560177	23.56324959	4.0
4.043911457	22.66862488	7.387906551
7.587527275	20.50933456	-4.212751389
-0.1240107268	34.23799896	-1.3569753169999998
-2.7133333680000002	51.47528458	1.365149975
-7.191451073	26.97550011	3.3463783260000004
7.413650036	21.7670002	-4.336819172
-7.006894112	26.03658295	5.054702282
3.513603926	31.84085655	-1.6633789540000001
7.0702199939999995	20.89974976	-1.9351687430000002
3.1262993810000004	29.48200035	5.604375838999999
-4.092000008	20.26808167	-7.613649845
-6.832252979	30.04299927	-2.3912591930000002
6.543792248	46.26276779	-17.07231712
-7.131737708999999	36.18175125	7.217400551
2.2143592830000003	27.51666641	-4.448385238999999
7.384489059	35.98300171	6.9952535629999995
4.361458302	24.32979965	-6.355831146
-4.937353611	25.70349884	-7.252318859
-5.773934364	64.80000305	-11.86515045
-3.775359869	21.24349976	-0.9999730587000001
-5.126610278999999	29.09600067	1.2610932590000001
4.486437321	26.45199966	5.965926647000001
3.799957275	25.2846489	7.313650131
-4.6482410430000005	29.6879158	-7.068507195
7.313650131	23.59266663	-5.888104439
7.356164455	35.83300018	-6.982366085
-6.823493957999999	29.48200035	4.545538425
-3.67750144	28.36624908	-6.3355302810000005
-4.598562241000001	19.82366753	-7.129776477999999
3.0799999239999996	51.96879196	0.07368571311000001
6.543792248	51.7440834	-6.184150219
4.343172073	25.50499916	6.7624716760000005
6.275252342000001	34.53549957	-7.0886411670000005
6.094642639	24.32979965	-2.523616314
-3.452977896	30.6422863	-7.0702314379999995
7.4619226460000005	22.15299988	-4.3062787060000005
0.7746421695	26.70933342	5.372071742999999
7.074316025	34.16308975	-6.354012489
4.39361763	27.61316681	6.762401103999999
7.102984427999999	34.56029129	7.210227488999999
7.1911020279999995	28.50374985	-4.448759556000001
3.54990387	28.99950027	7.313650131
-1.988555193	30.34264374	4.00762701
7.031938553	35.38299942	-6.631633759
-3.808644772	27.11300087	-7.600571632
4.368000031	19.67274857	7.613649845
-3.845814228	35.23300171	-3.6191926
-0.746290803	18.00258255	0.40631389619999997
-4.34776926	19.79425049	-7.129896164
-3.698533535	29.06383324	-7.252514839
7.193963051	33.33907318	7.193024157999999
4.876755714	29.95800018	7.06836319
7.068887711	29.80558205	-4.04576683
6.579282761	24.62360001	-4.0878753660000005
-4.493272305	24.01474953	-6.639776707
6.106611252	34.53549957	-7.065763474
7.191011906	26.00716591	-4.818144321
-0.5776532292000001	28.43499947	-7.07107687
-4.627003193	13.22071457	-2.413907528
5.238880157	30.34264374	-3.743975878
6.11958456	10.98047638	2.789699316
6.583854675	29.71733284	-1.674076796
7.129801272999999	23.90850067	-4.548398972
-7.587560177	27.00987434	3.7732081410000005
4.619147301	46.60732269	-21.71676064
4.355070114	23.47500038	7.5376210210000005
6.7025127410000005	29.97924995	-3.53442502
7.588071823	23.39458275	-4.2973775860000005
6.702950477999999	21.99216652	-3.281936407
5.646169186	28.22875023	6.330558777
-2.301826954	22.08866692	-6.948159218
-3.801289558	22.83166695	-7.587493896000001
4.691622257	30.19277382	6.701336384
4.17769146	21.73483276	7.600684166000001
-5.218870163	35.03300095	-2.106857061
-7.15963316	36.47924805	-6.7240242960000005
3.718878984	22.05650139	7.4378247260000006
3.7795352939999995	26.94112396	7.387906551
4.7359209060000005	34.23799896	7.026973723999999
7.130037785	21.20912552	-4.046836853
-4.333672523	22.86383438	-7.562560081
-7.02904892	34.31237411	-7.328555107000001
-2.0746216769999997	36.03300095	-5.820333957999999
-7.600605011	23.84700012	3.67219162
-3.7732081410000005	26.03658295	-7.587560177
1.154786825	36.62799835	-6.023005962
-3.67219162	21.0200634	-7.600605011
4.932320118	28.15999985	6.455022812
7.190962315	26.74149895	-4.996389389
3.7634286880000003	28.21156311	7.613649845
4.024051666	25.50499916	2.720457315
6.763190746	25.43154907	-3.838662148
-1.924644709	43.27026749	-23.61120605
2.7267522810000004	25.8306675	-3.809442759
7.014656067000001	35.38299942	7.2912597660000005
-4.127293587	26.32333374	5.636432171
-3.2327766419999997	23.37849998	-7.130463122999999
7.51364994	28.70999908	-3.897418022
5.606557846	26.06599998	-2.632712126
-5.283586025	20.76666641	-5.349298477
-1.142312646	29.87299919	-1.0772078040000002
4.144571303999999	29.04774857	7.613649845
6.865875721	18.97460365	-3.75840354
-6.221224307999999	32.29026794	6.834702492000001
-7.600571632	27.42016602	3.699364901
0.7698578835	54.23875427	-9.194649696
4.228889465	28.83866692	7.46364975
-4.3062787060000005	23.05683327	-7.4619226460000005
1.7208548780000001	19.70599937	-4.443379879
-7.193484306	33.71360779	6.714673996
-3.4416525360000003	22.99250031	-7.008135796
-2.151507139	26.83799934	6.591100216
-3.4643604760000004	46.59556961	1.835259438
1.343323469	19.19891739	6.7041792870000005
-4.04470396	28.96733284	-7.007659435
-4.85089016	19.49799919	-7.212071896
6.727317332999999	36.23133469	6.365167617999999
-6.341542243999999	22.22175026	1.2967306379999999
7.613649845	27.91875076	-4.039428711
-7.587493896000001	26.46808243	4.254956722
5.352313995	21.17475128	-4.68652916
7.437824249	22.32487488	-4.441883087
6.884262085	22.08866692	-4.994500637
7.073880196	21.63833427	3.8620574469999998
-7.362218857	19.68699837	4.0
3.986387014	23.07291603	7.600441456
3.813333273	53.9428215	0.4125071466
1.120611072	26.19466591	0.3373676538
5.773934364	47.35387802	-24.36898422
5.34387064	28.03133392	-6.35831213
-4.415848732	27.38800049	0.9934189915999999
-7.007081985	28.77433395	4.816919327
7.069268227	29.0316658	-3.4433000089999997
1.940356135	18.45120811	7.313650131
-0.21398802100000003	31.24157143	7.313650131
7.588071823	23.10508347	-3.702622414
3.9727954860000003	29.24074936	7.600571632
-3.721800804	27.64533424	1.713537335
7.5376210210000005	20.12333298	-4.290896893
3.36444068	21.1060009	-7.313650131
7.061638832000001	34.95800018	-7.265483856
-3.444489002	27.11300087	3.823609352
6.823430537999999	23.79858208	-4.59594059
-2.694502592	50.48826599	7.313650131
-6.907476902000001	35.48299789	7.170475483
-5.645626067999999	21.24349976	-6.207674026
-6.0958113670000005	21.03725052	2.1534123419999998
-6.701076984	29.84449959	4.443398952
4.403335094	25.67499924	-2.227179766
5.353877068	19.68700027	-4.377074718
6.575201988	19.76483345	-6.242393017
1.555966854	30.04299927	-1.650007248
-7.399409294	35.48299789	6.939332007999999
5.726453781	26.13033295	-3.1298933030000002
4.4108433719999995	29.2246666	-1.486923337
7.0085382460000005	28.46937561	-2.9823746680000003
4.273552418	19.69649887	7.51364994
-3.917924404	22.76733398	-7.600571632
-3.3038325310000003	33.63871384	-5.406320095
3.711798191	28.22875023	7.33864975
3.8951492310000004	27.25049973	7.068982601
0.9599668384000001	29.35333252	-5.139230251
4.388579845	22.35924911	6.333734512
4.234218597	61.19675446	-15.91104984
7.613649845	22.44518661	-4.078856945
-6.947808266	20.57366753	2.672067881
-7.233235836	35.93299866	-7.144703865
5.389005184	57.59351349	-18.68564987
3.339407444	29.35333252	6.947136878999999
-7.129896641	22.32487488	4.34776926
2.744492531	29.95800018	7.313650131
-3.781461239	20.21983337	-7.600605011
-6.825318812999999	29.95800018	3.100406647
4.131428719	22.32487488	7.613649845
0.1269236356	24.0359993	0.1196897551
-1.6705224509999999	21.38100052	-6.462231159
-7.562560081	29.32116508	3.787631512
1.838749647	25.67499924	-0.42417415979999995
-7.006807327000001	26.45199966	5.173588276
3.169273853	21.7670002	7.069440842000001
5.162779331	27.83833313	5.104441166
7.2525892260000004	23.0890007	-3.236359119
6.207322121	20.38066673	-5.764781475
6.458686352000001	28.15999985	-3.274771452
4.013142586	19.70124817	7.613649845
-6.641580105	28.64125061	3.43179059
-7.007380486000001	22.2561264	4.3964939119999995
-5.378304005	25.21120071	-0.4593029618
-0.1703268886	29.35333252	-1.5993701219999998
7.130149841000001	21.03725052	-3.896356583
7.587493896000001	21.50966644	-4.312127113
5.931257725	36.23133469	-5.603713512000001
7.563650131	23.0890007	-4.060479641000001
-7.223143577999999	34.2875824	7.146120071
-7.362934589	29.93675041	4.5994138719999995
-0.4386419058	21.63833427	-2.331976414
3.139682531	35.63299942	-0.5784236789
5.821068287	19.19891739	1.218941689
4.443379879	27.64533424	1.7208548780000001
4.593846321	22.32487488	6.578324318
4.092000008	26.50025177	7.613649845
5.004076481	62.09756851	-17.49835014
1.924644709	64.31311035	-4.349150181000001
7.337934494	26.74149895	-4.577082634
-6.417402267000001	34.63466644	6.613083839
4.340188026	26.92393684	7.587560177
-2.890254736	20.18766594	-5.971469879
-7.335511208	35.43299866	6.866103172000001
-6.084036827	26.5806675	5.883446693
-3.4487977030000003	25.63249969	-5.358565331
7.313650131	28.77433395	-2.86790514
-6.001774788	22.4279995	-5.837665557999999
-3.774123192	25.61124992	-7.5376210210000005
-2.800831318	21.27787399	-7.13066864
-2.062150478	28.90299988	-7.191896439
-2.1534123419999998	29.91550064	-6.0958113670000005
4.289142609	22.91208267	7.613649845
-7.58864975	21.17475128	4.169576645
-4.994117737	29.1281662	-6.822927475
-3.4643604760000004	53.58151627	-23.39178848
4.092113018	24.0359993	7.363650322000001
7.462785721	28.90299988	-4.343880653
-3.643854618	22.15299988	-4.868562698
-0.4314080179	26.19466591	-2.085362911
-4.354280472	26.66108322	-7.587527275
-6.71967268	23.28199959	-7.313650131
-5.233717442	20.67016602	-7.129510402999999
5.478794098	23.76916504	-3.8637623789999997
4.3284869189999995	19.34845734	5.891551495
3.924154997	31.99100304	7.313650131
-2.745377064	22.02433395	-5.240148544
-7.191197395	22.35924911	4.148108959
5.961477757000001	22.63424873	-5.763772488
6.926088332999999	34.48591614	7.377335548
-1.674076796	19.68700027	-6.583854675
-1.773644805	25.50499916	2.643694639
-3.673842669	27.43625069	-7.587526798
3.3422846789999996	24.47669983	5.236868382
7.600571632	27.54883385	-4.245763779
-3.7894883160000004	25.88949966	-7.413650036
-7.2744417189999995	35.08300018	6.532132626
5.524857044	34.4363327	-0.5777532458
4.9023466110000005	28.70999908	1.707391977
-1.860451221	28.57250023	-0.3156660199
-4.092000008	20.78274918	-7.613649845
3.973714352	23.81328964	7.613649845
2.9729459289999998	36.23133469	5.526928902000001
-1.178424597	26.97550011	6.106328487000001
-6.640001297	22.56550026	4.341625214
-6.158863068	58.49432373	-18.68564987
0.4801235199	22.70299911	3.746145725
7.130523682000001	27.77400017	-3.109365702
6.830071449	23.21766663	0.6635440588
-7.068602085	26.22683334	4.4976215360000005
3.849967957	21.31225014	7.313650131
-6.640478611	20.89974976	4.088887215
0.7871912122	29.71733284	-2.614759207
-4.096066952	28.40062523	-7.3386502270000005
1.539715767	63.94260025	-8.480649948
7.600571632	26.5324173	-3.9727954860000003
7.613649845	26.66108322	-3.8685712810000004
-5.727466582999999	21.5739994	2.88309741
6.825552463999999	21.63833427	-2.91529417
3.264893055	35.43299866	6.123565674
-7.193589687	34.16307068	-6.714025974
6.762903214	20.9341259	-4.040460587
-3.079431534	52.04460144	-20.20120621
-1.187999964	53.44931412	6.383649826
-2.2410860059999997	28.83866692	-4.877418995
-3.36444068	23.0890007	7.313650131
7.190924644	19.54050064	-5.115222931
-3.645581007	24.40324974	-7.130228043
-4.0	27.45233345	-7.337934494
6.452391624	25.77183342	-6.122976303
3.79735446	27.38800049	7.191268443999999
-5.884843826	21.38100052	-6.452918052999999
6.338737488	26.77366638	-2.407363415
-2.4332506659999997	26.83799934	-3.01394558
3.968929052	23.90850067	5.600652695
-7.129564285	26.5806675	5.11486578
-7.068665504	25.61124992	4.397209167
-2.8830742839999997	29.2246666	-1.5197974440000002
3.739118814	27.21612549	6.824512482
7.600441456	27.31925011	-3.6584236619999997
2.393066645	26.51633453	5.851335526000001
-6.940505028	19.04937553	4.26629591
-4.935417652	28.80649948	-6.945664406000001
3.422917366	26.09816551	7.337934494
-1.198282361	28.77433205	-7.192168712999999
-3.740470171	25.2846508	-6.8856148720000006
3.981515408	33.33907318	-4.379705906
4.092000008	20.93412399	7.613649845
-4.2354097369999995	26.45199966	-2.4674320219999997
7.387934685	27.45233345	-3.646911621
7.5376210210000005	22.63424873	-4.032509804
7.600441456	27.62924957	-4.3415765760000005
7.613649845	20.09116745	-4.039428711
2.435960293	29.48200035	7.313650131
-7.191062927000001	20.70233345	4.699298859
-4.755810261000001	29.2246666	-6.761918545
7.007817267999999	27.18175125	-3.8939418789999998
7.130463122999999	21.8635006	-3.2327766419999997
7.252578259	21.07162666	-3.29805851
-7.438650131	29.71733284	3.759248257
-7.196390152	35.98300171	-7.153968811
-2.065721989	22.96033287	-7.313650131
7.600684166000001	25.80125046	-3.7130641939999998
4.619147301	56.33899307	-10.73764992
-7.313650131	35.68299866	-6.378346443
-7.392323017000001	34.56029129	6.947124958
7.007817267999999	21.03725052	-3.8939418789999998
7.313650131	30.94192886	-0.7818553448000001
-7.313650131	26.45199966	2.991318226
6.700917243999999	26.19466591	-4.544397354
6.764193535	30.0217495	-3.1603264810000002
-2.5557971	29.91550064	-7.191740036000001
-7.488649845	29.44983482	3.927657843
3.044073105	25.13775063	7.008488655
4.13677597	20.86537552	7.51364994
6.58062458	24.18289948	-3.3795423510000004
7.320575713999999	35.53299713	6.396179199
7.6011495589999996	29.62908363	-4.272742271
-6.334247588999999	25.06430054	4.1854105
7.015133858	17.8530426	-5.28208065
-4.117704391	26.5806675	6.3552155489999995
-6.928720951	40.03668213	-4.73184967
-6.11958456	8.74023819	1.40190649
3.734721422	33.63871384	4.2285366060000005
-5.598835945	19.70599937	4.379951
-5.411682129	23.90850067	-7.068025112000001
-4.192360878	29.68791771	-7.337934494
4.076296329	29.6879158	7.46364975
0.9734890461	19.94133377	3.736407757
-7.007499695	29.28899956	4.295979977
-4.236571312	21.44533348	-7.613649845
2.019298792	27.70966721	5.731010914
-7.363650322000001	27.54883385	3.907886982
-6.885392189	21.50966644	3.941877842
-1.776071191	23.76916504	-5.853672981
7.613649845	20.91693687	-4.157714367
-7.313650131	29.28899956	3.44988203
-1.432304859	27.38800049	5.86582613
3.4367179869999998	24.32979965	6.824893951
1.16309011	51.47528458	7.081150055
-4.276000023	29.49670982	-7.613649845
-2.098580837	34.23799896	-2.8364393710000004
-6.947691441	29.54083252	2.7954640389999996
-4.67247057	20.47716713	-7.3386502270000005
-7.313650131	34.23799896	-4.788549423
3.749946594	24.40324974	7.313650131
-7.068475246	28.87083435	4.698447227
4.376134872	20.54150009	7.51364994
6.704703331	23.71033287	-2.171285868
-5.383289813999999	25.71299934	-1.446459055
3.4449541569999997	26.13033295	7.1303229329999995
-0.4735289514	22.70299911	-3.521327257
-7.007857323	27.74183273	3.793437004
-7.167826653	35.13300323	5.919755459
-7.2525892260000004	26.32333374	3.236359119
7.58864975	22.79949951	-3.943474293
4.917606354	31.24157143	6.826997757000001
-7.600605011	19.67749977	4.0
-3.8951492310000004	24.47669983	-7.068982601
3.666327477	29.06383324	7.5625605579999995
-4.169576645	23.07291794	-7.58864975
-6.006045818	26.64500046	-7.067649841000001
-7.437824249	20.73449898	3.959596395
-4.916175365	29.2246666	-3.897745132
-6.836581707000001	31.84085655	-7.313650131
-7.613649845	28.96733284	3.737142801
4.294716835	22.83166695	7.413650036
7.413650036	29.5996666	-4.2105121610000005
6.944763184	28.09566689	-5.886707306
0.2334407568	27.25049973	3.7510147089999997
4.187247276	29.85399818	6.456590176000001
-7.2537527079999995	33.56381226	-7.072764397
-6.58198452	27.25049973	2.661324263
7.191205025	28.87083435	-3.9977877139999998
-5.960649967	27.51666641	6.002213955
7.337961197	21.50966644	-4.625359535
6.947136878999999	23.99349976	-3.339407444
3.601101875	26.64500046	7.4877448079999995
-0.7864644527	53.9428215	6.616149902
3.3727662560000002	28.90299988	6.336299896
-6.886003494	23.0890007	3.388015747
5.887639046	28.36624908	7.190687656000001
7.313650131	46.85588074	3.603395939
-6.905207634	36.28091812	-6.722726822
3.8185606	29.09600067	7.563650131
-5.174983025	24.25634956	-7.252281189
-2.65417099	19.68700027	-6.338114738
-6.946469307	25.67499924	4.04364872
-7.069479942	26.90674973	3.107568741
-7.064055442999999	35.28299713	7.322804927999999
-7.537560462999999	27.74183273	4.3876380919999995
-4.085850716	22.35924911	-6.456893443999999
4.891123295	30.94192886	-0.48336961869999995
-3.866176605	25.21120071	-5.601106644
-4.397017956	26.74150085	-7.387906551
-4.49948597	23.24983215	-7.252388
-7.588071823	22.15299988	3.7312076089999997
-7.313650131	20.50933456	4.818945408
-4.300064087	26.35549927	-7.313650131
3.1441552639999997	28.57250023	2.0057904719999997
7.158421516000001	36.57841492	-7.159982681000001
3.631626129	21.12318802	7.587493896000001
6.642728806	35.53299713	-7.363224982999999
3.381239653	29.5996666	6.64166832
-3.808644772	22.99250031	-7.600571632
6.884667873	22.2561264	-4.596467972
7.150737762	34.2875824	-7.226534843
-6.705482483	23.99349976	1.677657604
6.640024662	36.81999588	-6.776401997000001
7.600684166000001	27.38800049	-3.849957943
-7.600571632	23.26591682	4.027204514
6.346048355	32.14049911	-4.998087883
-6.650854588	34.63466644	6.741703987
3.836161137	23.79858208	6.640877247000001
3.759248257	29.09600067	7.438650131
-6.885501862000001	21.70266724	3.841184616
7.613649845	26.24291611	-4.341714382
-0.8321153522	32.14049911	2.109588146
-7.253418446	33.33907318	6.6554188729999995
7.600441456	28.74216652	-4.314350128
5.7274661060000005	20.44499969	-2.8830976489999998
7.362934589	21.34662437	-3.67715168
5.8522701260000005	25.94833374	-2.1462683680000003
7.0340070720000005	36.13216782	7.227075577000001
-4.2910785680000005	21.31225014	-6.640127659
5.361927509	33.18921661	6.231972217999999
-3.8999786380000003	29.09600067	-7.313650131
-3.94187808	23.83749962	-6.8853917120000006
3.118303061	35.03300095	-3.207291842
-6.705287932999999	25.54750061	1.8010514969999998
-3.369385242	21.63833427	-6.214063643999999
7.313650131	23.47500038	-0.8315941691
-7.413650036	23.82799911	4.336819172
-4.236571312	27.38800049	-7.613649845
-7.313649654	34.63466644	-1.5090957880000002
6.580145358999999	26.5806675	-3.632514954
-6.003922462	23.95100021	-6.452641487
4.065713882	26.5806675	7.613649845
-2.756108999	23.47500038	-5.606012344
7.007500648	21.70266724	-4.245723248
7.20565176	35.48299789	6.727027416
-5.114500523	19.51924896	-7.068212986
-5.847288132	21.83133316	3.461570263
-6.457038879	22.56550026	3.9844713210000005
-4.936966419	29.2246666	-7.190987587
6.214063643999999	26.77366638	-3.3693850039999997
5.0499253269999995	19.94133377	6.20935297
-6.946668148	21.14037704	3.792135715
-2.1498534680000003	30.04299927	-5.974040985
-3.611266375	25.59000015	7.313650131
-4.236571312	20.44499969	-7.613649845
7.413650036	19.66799927	-4.0842046739999995
-3.935566187	22.4279995	-7.538650036
5.599289894	21.38100052	-4.2771925930000005
4.194562912	23.41066742	6.946286201
4.816106319	26.22683334	6.884458542000001
-7.015517712	36.23133469	-0.01843927242
3.758208752	21.83133316	5.3570022580000005
4.300634861	20.60583496	7.600571632
4.2886281010000005	29.41766739	6.456445217000001
-7.51364994	27.38800049	3.521283388
1.4486582280000002	28.36624908	7.313650131
-5.606012344	27.90266609	2.756108999
4.246590137	23.50441742	7.068760872
7.362934113	26.90674973	-3.40058589
-4.126307011000001	25.52624893	-7.413650036
7.4378247260000006	29.16033363	-4.441883087
4.2763395310000005	27.58099937	7.363650322000001
-3.96005249	29.95800018	-5.111274719
-3.813333273	55.91685486	1.365149975
-2.418782949	22.02433395	-2.5207188130000002
-4.8759679789999995	21.92783165	-6.945713997
3.3481166360000003	21.89566612	1.506156445
7.51364994	26.3876667	-4.034193993
-4.126307011000001	28.40062332	-7.413650036
7.014161587	33.48887634	7.012563705
6.418100834	15.01290512	-1.1143661740000002
0.5550455450999999	19.58300018	-2.114298582
5.389005184	39.48934555	3.49408102
6.8252410889999995	29.71733284	-3.1621108060000003
4.0	22.53112411	7.362218857
7.587560177	27.00987434	-3.8866040710000003
-5.859282017000001	22.15299988	0.2952822447
-4.395055771	28.57250023	-6.884890079
-6.7039241789999995	23.76916504	2.6649141309999997
4.598034382	27.48450089	7.068538666
-3.67384243	22.79949951	-7.587527275
4.302398682	19.76483345	7.563650131
7.073158264	33.33907318	-5.996528625
-7.177052975	35.48300171	-7.145056725
-4.693339348	23.76916504	-6.332964897
6.7777566910000004	35.23300171	6.331858635
-3.63146925	26.97550011	-7.600684166000001
8.309867551000001e-15	58.94472885	-19.0823307
-6.32815218	23.0890007	6.599010944
-7.069440842000001	21.31225014	3.169273853
-1.339607	30.34264374	0.65354532
6.762330532000001	27.61316681	-4.44406271
7.3812575339999995	34.73383331	6.907513142000001
-7.600683688999999	26.82191467	4.040797233999999
7.068507195	21.92783356	-4.6482410430000005
3.977806091	29.87299919	6.090052128
-5.973612309	23.0890007	2.273240566
6.886221886	23.90850067	-3.225612402
7.587527275	28.69281197	-4.212751389
-2.238872528	8.74023819	-1.14701438
6.8381567	20.76666641	7.067124843999999
7.588071823	26.27508354	-3.617973328
6.928720951	50.20126724	-23.23231697
3.53442502	22.86383438	6.7025127410000005
-6.210960387999999	28.77433395	4.488922596
6.703340054	26.25899887	-3.035122395
-7.487786292999999	27.35362434	4.144958019
-7.613649845	20.02958298	4.223428726
3.931553125	27.48450089	7.600684166000001
4.878343105	21.54183388	7.313650131
-2.418100119	22.70299911	-6.704313755
4.506395817	19.70599937	7.488649845
-1.149546623	26.06599998	-1.323821187
0.5550455450999999	26.45199966	-2.114298582
-3.54681015	21.54183388	-7.191387653
-2.3555250169999997	32.73978424	-1.0848488809999999
6.641317367999999	22.76733398	-3.583423138
-6.414439201	33.7884903	-6.953648567
4.295163155	23.47500038	6.9462704660000005
6.94637394	22.99250031	-4.144255638
-7.058524609	35.25799942	7.298725127999999
7.51364994	21.14037704	-3.658059597
-6.928720951	61.44261169	-10.38064957
6.214526176000001	30.6422863	-4.789599895
-5.106477737	26.5806675	4.804314613
4.625359535	19.88249969	7.337961197
3.638071775	26.00716782	7.4378247260000006
-4.9284482	26.64500046	-5.841731547999999
3.0315420630000003	25.77183342	6.581283569
3.43179059	22.96033287	6.641580105
1.3816921709999999	29.87299919	0.8233605623
-3.815999985	22.23893738	-7.613649845
-6.826799393	19.82366753	1.928028584
5.34387064	29.87299919	-6.35831213
-7.322804927999999	34.73383331	-7.064055442999999
1.91374898	28.57250023	6.33998394
4.925519466	16.50716591	-7.313650131
3.6929247380000003	21.89566612	7.007976055
4.497000217	29.6879158	7.007341385
4.440794945	28.74216652	7.38864994
7.487745285	29.89424896	-3.529073238
-7.265483856	36.28091812	-7.061638832000001
-3.9079997539999995	27.61316681	-7.613649845
6.867537975	35.18300247	-7.371742725
-3.939520359	25.74241638	-7.563650131
-1.924644709	49.54726791	-25.12676048
-3.1369214060000004	26.83799934	-1.75917697
5.716137886	27.90266609	-5.643453598
3.454227209	20.70233345	-3.39902854
6.885947227000001	21.95999908	-3.438372135
-5.727466582999999	20.2519989	2.88309741
4.147140503	20.73450089	7.129991531
7.587560177	21.68658447	-3.8866040710000003
3.3359184269999997	28.70999908	6.825021744
-7.600605011	20.67016602	4.32780838
-7.563650131	29.0316658	3.8185606
7.4378247260000006	20.2519989	-3.558116913
2.388130665	19.49799919	5.485237597999999
6.884890079	28.36624908	-4.395055771
4.507301331	23.86599922	7.362935066
-0.4477744997	18.30166626	4.875766754
-4.212368011000001	29.95800018	-0.7403287888
7.25254631	26.00716782	-3.498296022
-3.200484037	19.58300018	-3.92612195
3.4951021669999998	25.69400024	7.130339622
3.6354200839999997	29.19249916	6.7023530010000005
-7.313650131	51.96879196	0.7513285875
5.964388847	20.44499969	-4.929222584
-6.641580105	23.47500038	3.43179059
-2.044294596	22.35924911	-6.5831532479999995
4.036014557	20.57366753	7.4877448079999995
4.179450988999999	29.2246666	-1.7269614930000001
-5.379550457000001	20.44499969	-0.7060919404000001
7.613649845	29.36941719	-3.9342856410000002
5.604921341	20.76666641	-3.002902508
-5.773934364	41.97369003	3.990629911
3.4703674319999998	21.2778759	7.387934685
4.24075222	23.62208366	7.438650131
-7.252466202000001	28.26312447	3.748601675
7.487785816000001	22.32487488	-3.565126657
2.875940323	26.5806675	5.48347187
1.783208132	28.43499947	6.096979618
-7.613649845	27.82225037	4.105142593
-3.67715168	23.47500038	-7.362935066
4.341576099	27.70966721	7.600441456
-5.234729767	26.97550011	-7.313650131
2.6434543130000003	28.57250023	5.972326756
-4.1394338610000005	28.15999985	-6.640352248999999
4.995257854	27.18174934	7.006940365
-7.4378247260000006	20.2519989	3.638071775
-6.113277435	33.93835831	6.953020573
3.6845712660000003	20.38066673	7.613649845
6.762583733	26.5806675	-4.292712212
3.699364662	20.52541733	7.600571632
-1.026570678	25.71299934	2.868606329
-5.358044624	20.89974976	3.551933765
-6.700342178	28.99950027	4.933868885
-5.768816471	29.35333252	-7.190711498
-7.191260337999999	25.54750061	3.947675705
-7.252322674	21.73483276	4.877951145
-4.507301331	28.46937561	-7.362934589
3.745883942	25.63249969	7.130182266
7.587493896000001	21.22631264	-3.687872648
-7.362934589	26.87237549	4.322848797
3.80898571	22.18737602	7.462786198
7.0550403589999995	35.93299866	-6.510167122
4.234218597	44.37846756	-14.24898338
6.123364925	23.90850067	6.575427532000001
4.490165234	29.16033363	6.333477974
4.169576645	27.51666641	7.58864975
7.587493896000001	22.92816734	-4.198710442
-6.822402	22.96033287	5.410441399
3.0260221960000004	34.63466644	-6.123961448999999
7.613649845	23.66620827	-4.157714367
6.928720951	51.16593552	-13.03898335
-4.595421314	20.09116554	-6.762114525
-7.562560081	28.03133392	4.151544094
7.562560081	19.91191673	-3.6058473589999998
3.7120628360000003	26.5806675	-2.206902742
3.102203846	27.58100128	6.8863601679999995
4.355070114	21.1060009	7.5376210210000005
6.835953712	32.29026794	7.192268847999999
-6.500189781	61.34544373	6.01876545
-7.600605011	19.67274857	3.672191858
-6.548226357000001	35.83300018	6.942576408
6.886426926	20.79883194	-3.040492773
2.9993228910000003	29.2246666	5.482887268
-7.613649845	23.86124802	4.276000023
5.7200546260000005	26.77366638	-4.689083098999999
6.2168846129999995	20.38066673	-2.403802395
3.731454134	19.42322922	6.907336235
-7.252371311	27.51666641	4.34931612
3.7337050439999997	19.91191673	6.579953671
7.129871845	21.67050171	-4.397932053
-7.252606392000001	29.09600067	3.112946987
-7.252318859	19.68700027	4.937353611
3.801289558	27.96699905	7.587493896000001
3.8685712810000004	23.63679123	7.613649845
-7.007221699	27.74183273	4.597515106
-4.443379879	23.95100021	-1.7208548780000001
-6.631633759	35.68299866	-7.031938553
-6.879834175	34.63466644	-5.676486969
3.4643604760000004	45.80139923	-1.8026411530000002
7.613649845	26.85518646	-4.118285656
7.413650036	23.97224998	-4.0
4.118285656	22.89599991	7.613649845
3.398180485	22.70299911	7.252522469
-7.130132675	23.47500038	3.8462085719999997
7.313650131	20.2519989	-3.299849987
-6.884524822	28.74216461	4.756639957
-7.252546787000001	29.89425087	3.498296022
3.4643604760000004	49.20195007	-15.86231709
-6.480733395	26.45199966	-6.697887421
-5.6124053	31.0917511	4.026740074
7.363650322000001	23.88724899	-4.644791603
7.38864994	29.16033363	-4.61711216
4.037279606	19.91191673	6.579378605
-3.43293786	16.50716591	6.094708442999999
-6.796081543	36.57841492	7.428153992
-4.092000008	29.04775047	-7.613649845
-6.574075222	29.83499908	6.837534428
5.883912562999999	29.35333252	6.206996918
1.924644709	45.21076584	-23.99009514
-7.613649845	21.94391632	3.89485693
7.613649845	27.13018799	-4.249713898
6.948392867999999	29.5996666	-2.055007935
2.1462683680000003	27.83833313	5.8522701260000005
-4.1671218869999995	29.77616692	-5.110098362
6.886154652	27.28487396	-3.287310123
2.015728235	27.38800049	5.609283924
-4.236571312	19.97075081	-7.613649845
7.313650131	25.56875038	-2.806198835
4.169576645	29.49670792	7.58864975
-6.825021744	25.21120071	3.3359184269999997
-3.163908005	22.56550026	-6.886291027
-3.89485693	27.82225037	-7.613649845
-6.1333308220000005	34.93299866	-6.899208069
-0.3023917377	26.97550011	-6.101654053
-0.1847946346	20.70233345	-2.092596769
-7.186327457000001	34.41154099	-7.18694067
4.071681498999999	19.70599937	5.600198269
6.700717926	23.1855011	-4.695893288
-5.849454402999999	35.83300018	-6.2470979689999995
4.3215489389999995	28.87083244	7.4377861020000005
4.49948597	27.14737511	7.252388
-4.336402416	28.70999908	-7.337961197
-3.496467352	30.34264374	1.699585795
-4.03601408	28.87083435	-7.487745285
5.052121162	26.45199966	6.577456474
-3.8907303810000005	26.46808243	-7.600605011
6.341230392000001	29.16033363	-1.420134306
-7.191584587	29.06383324	3.04944396
6.885379314	35.73300171	7.367539406000001
5.350504875	29.16033363	-5.044762135
-2.049193621	28.03133392	1.664474964
7.337961197	27.04425049	-4.144050121
-5.821068287	7.844142914	1.388813496
4.935804844	21.1060009	7.0069952010000005
3.5142521860000002	21.89566612	7.387906551
-6.581283569	19.54050064	3.0315420630000003
-6.884458065	29.68791771	4.816106319
7.065136432999999	35.33300018	7.2473440170000005
3.956088543	27.31925011	7.387906551
4.042102337	22.12083244	7.413650036
-4.8148932460000005	20.93412399	-6.700517177999999
7.587560177	27.02706337	-4.340188026
-7.313650131	22.02433395	-0.1557081342
-7.537560462999999	20.86537552	3.612362385
-7.281755447	34.93299866	6.677454947999999
-4.13847208	19.76483345	-6.579186916
-7.587493896000001	29.41766739	3.8584599489999998
-6.928720951	38.77425385	3.4803931710000002
6.824066639	23.02466583	-4.091923714
6.2144308089999996	21.95999908	-3.267606735
-7.3386502270000005	22.29050064	4.672471046
-3.7312076089999997	20.00016785	-7.588071823
-5.5879807470000005	25.71299934	6.836289406000001
-7.613649845	22.02433395	3.973714352
-2.5373888019999997	18.00258255	-3.2505111689999997
6.097369194	29.2246666	-1.6598067280000002
-6.334247588999999	23.28199959	4.1854105
-5.853672981	25.77183342	1.776071191
-2.744492531	29.57024956	-7.313650131
6.947340965	28.60687637	-3.1657054419999997
6.4804492	21.03725052	6.574751377
-7.6011495589999996	20.5897522	4.163645744
-2.987744808	23.82799911	-7.191603661
3.615278482	29.25683212	7.337934494
-1.779639721	20.00016785	-5.975326537999999
6.103991507999999	25.94833374	0.4380164742
7.068855762	20.1554985	-4.095972538
5.871086597000001	35.53299713	-4.98426342
-7.191506386	28.22875023	3.296267033
0.6455951333	33.03942871	3.3039639
7.4378247260000006	23.02466583	-3.477309465
-6.579378605	22.63425064	4.037279129
7.190987587	24.32979965	-4.936966419
4.534074783	28.06349945	7.46364975
-6.886563301	22.96033287	2.917090416
-4.0	23.44283295	-7.362218857
3.3463783260000004	26.19466591	7.191451073
7.239021301	18.97460365	-3.148932695
-3.8783512119999997	23.88724899	-7.561470508999999
-4.17085743	28.87083435	-7.613649845
-4.817731857	26.87237549	-7.129706382999999
6.701874256	23.83749962	-3.938407898
-5.72594738	24.0359993	3.253278255
-7.333148003	36.42966461	6.98421526
4.355044365	21.24349976	7.600571632
3.721800804	29.95800018	-1.713537335
7.19107008	20.86537552	-4.548976898
4.683124065	21.63833427	4.862001418999999
7.613649845	23.75445747	-4.118285656
7.129966736	20.05900002	-4.197302818
6.946183205	20.05900002	-4.345470905
6.5945129389999995	33.56377792	6.892808914
6.906919956	62.3324585	4.55922699
-5.731010914	22.76733398	2.019298792
-6.7637643810000005	20.31633377	3.435070515
6.124918461	23.21766663	7.067574978
4.095972538	23.99349976	7.068855762
4.34018755	27.14737511	7.587560177
-7.182814597999999	36.47924805	-6.9446187020000005
1.55646956	30.6422863	-1.8901407719999999
6.928720951	57.17393494	-9.600159645
-6.702074051	23.31416702	3.786916971
-7.252528667000001	30.49261093	4.644918442
-7.130157471	29.03166771	3.796046257
6.023495673999999	34.23799896	-7.000745772999999
-7.313650131	23.95100021	-1.1430104970000001
7.07528019	19.82366753	6.080274582
7.152209282	35.03300095	7.165826797
-4.3284869189999995	17.70350075	2.031569481
3.8927347660000002	29.77616501	6.946651936
-6.732544899	36.28091812	-6.568366051
7.4378247260000006	20.2519989	-4.040403843
-7.069299697999999	25.97775078	3.393094778
-6.946564673999999	29.25683403	3.943041801
-4.543248177	21.99216652	-6.5784201620000005
-4.191355228	29.01558304	-7.600571632
6.459231377	23.95100021	-3.0279617310000004
7.462786198	28.29750061	-4.267583847
0.5056821704	30.6422863	5.375217438
6.705482483	21.83133316	-1.677657485
-5.175331593	19.68700027	-7.313650131
3.657873392	23.15333366	5.479768752999999
-1.499748111	26.70933342	3.5665867330000003
4.7016325	18.89983368	7.212071896
5.729536057000001	36.42966843	-5.6055336
-3.9844713210000005	26.13033295	-6.457038879
7.197957992999999	35.48299789	6.685190201
-3.163908005	27.38800049	-6.886291027
7.613649845	22.94425011	-3.9342856410000002
6.425685883	34.98299789	-7.211405277000001
-3.7312073710000004	29.44983292	-7.588071823
-4.113395691	22.86383438	-7.587560177
7.5376210210000005	29.5996666	-3.5799098010000003
-6.214781284	20.44499969	3.1442172530000003
-2.835905075	7.844142914	1.018463254
6.718894958	28.90299988	6.82074976
-5.522411346	25.94833374	-5.348092079
-3.047653675	20.1554985	-7.130551815
2.30957365	49.22026825	-21.33787155
7.600683688999999	20.26808167	-3.849957943
4.177690983	26.14641571	7.600683688999999
-3.238143682	25.61124992	-7.313650131
-7.067725182	24.91740036	5.887173176
3.079431534	37.00123596	-2.580194712
-2.178430557	26.19466591	-6.948276043
-7.613649845	29.83499908	4.052571297
-4.354857445	20.89974976	-7.613649845
4.395778656	27.00987625	6.946095467
3.8783509730000003	19.66799927	7.561470508999999
-6.992519855	36.60320663	-7.319931984
3.7355232239999996	21.31225014	7.38864994
4.529632568	27.77400017	7.387934685
6.946183205	23.28199959	-4.345470905
-4.234218597	53.74835587	-11.09465027
1.8749189380000002	27.51666641	0.8088927865000001
-6.543792248	48.53253555	2.435332537
-4.179999828	55.42334747	-1.959242821
-7.58864975	23.15333366	3.717371941
-6.946651936	21.31225014	3.8927347660000002
-3.645142794	21.29506302	-7.613649845
5.529391288999999	22.56550026	6.822251797000001
6.762974739	26.97550011	-3.990015984
4.071681498999999	20.2519989	5.600198269
-4.121648788	20.31633377	-7.561470508999999
0.746290803	12.77266693	0.2843092084
-7.313650131	10.53242874	-7.105427358e-15
-7.600441456	27.50058365	4.314350605
7.600684166000001	26.87237549	-3.849957943
0.1492581666	18.00258255	4.469452858
-3.57664156	25.88949966	-7.563650131
-1.4272649290000001	29.77616501	-6.584321976
-1.539715767	52.76401901	-25.11213303
-4.282093525	24.18289948	-5.966636658
4.81731987	22.35925102	7.068400382999999
3.53132534	23.76916504	6.580337048
-1.641839743	19.49799919	2.8441972730000002
-7.192012787	23.82799911	1.6919289830000002
7.190937042000001	27.51666641	-5.055812359
2.835905075	19.49799919	6.094708442999999
-6.9316535	36.40487289	-7.406478882
5.468950747999999	36.33050156	-5.269989967
-7.300030231	34.4363327	7.0327034
-3.079431534	56.24229431	-14.42397022
1.240221858	23.47500038	-3.9995694160000004
-4.248325825	26.00716782	-7.191165924
-7.438650131	21.50966644	3.759248257
-7.252546787000001	27.70966721	3.498296022
-3.068667173	31.84085655	0.9156247377
-2.835905075	18.60074997	-7.110493182999999
4.309194565	29.2246666	7.387906551
-7.157072544	34.48591614	-6.969112396
-7.313650131	34.73383331	6.794582844
4.109269142	21.26068687	7.600605011
-4.146178246	28.77433395	-7.068823814
-4.381482124	23.88724899	-7.46364975
-1.786776781	21.50966644	-6.218637466000001
-6.823303223	23.24983215	4.6967449189999995
7.600571632	21.91175079	-4.245763779
-7.587527275	28.93516541	4.32615757
7.600571632	27.56491661	-3.754235983
-7.068212986	28.60687637	5.114500523
-5.639083862000001	33.78853607	5.033455849
7.191189766	22.83166695	-4.298430443
-3.966926098	19.49799919	0.7334252
4.264124393	19.82366753	4.619746685
-7.562560081	29.93675041	4.272848129
6.332062721000001	21.24349976	-5.050649166
7.588071823	25.78654099	-3.9576754569999997
6.702712536	26.09816742	-3.382936954
4.928468704	35.83300018	1.5112576480000002
-5.722080707999999	27.70966721	4.176273823
-3.885282278	23.97224998	-7.462786198
-4.230508803999999	28.70999908	-7.362935066
4.925519466	11.42852402	-2.088193417
7.587560177	23.75445747	-3.65981245
-5.142034531	24.32979965	-1.453535676
-5.526495457	26.90674973	-6.207998752999999
6.4741067889999995	33.78855133	6.833583832
3.1395173069999998	34.4363327	-1.4677765369999998
6.946564673999999	25.43154907	-3.943041801
-3.796046257	26.80583191	-7.130157471
7.313650131	30.0217495	-4.300064087
7.068250656	19.6467495	-5.055064201
-6.96878624	34.83300018	6.952640532999999
6.719101429	29.35333252	6.943961142999999
-7.074482917999999	34.08818054	5.874430656
-6.574525832999999	27.45233345	6.599477291
7.179400444	34.36195755	-7.165917873
7.398090363	35.90799713	6.9734601970000005
-6.928720951	40.72101974	-2.135606289
4.382026672	23.29808235	7.588071823
-7.252356529	27.35362625	4.699724197
7.613649845	20.42891693	-4.157714367
-6.650854588	34.73383331	6.741703987
-3.12245369	28.03133392	-1.265950203
7.179400444	36.33050156	-7.165917873
3.798834085	27.38800049	7.4378247260000006
5.230844975	22.22175026	-4.478981495
-7.358365059	36.23133469	6.995941162
-3.020801544	27.11300087	-6.21513176
3.749946594	19.97075081	7.313650131
-5.7534933089999996	33.93835831	-6.7152781489999995
5.284903526	29.0316658	5.594836712
7.488649845	21.27787399	-3.7829732889999996
7.600605011	27.90266609	-4.0
-2.0514369009999998	28.83866692	-6.826643467
6.63977623	20.31633377	-4.493271828
6.096979618	28.96733284	-1.783208132
-2.985975504	25.71299934	3.3867909910000003
-7.563650131	23.24983215	4.1814394
7.600683688999999	29.83975029	-4.286935328999999
3.8927347660000002	22.22175026	6.946651936
-3.39479208	23.24983215	-7.130347252000001
-0.7698578835	37.32601547	6.888860703
7.600571632	27.64533424	-3.863515615
-7.587526798	26.22683334	4.014061451
-3.8462088110000003	24.10944939	-7.130132675
-1.940356135	16.50716591	-1.625255585
3.94545126	23.84700012	7.6011495589999996
4.421023846000001	21.27787399	7.413650036
0.4477744997	18.89983368	4.063138962
5.137827873	30.04299927	0.7131823897
3.807639122	20.76666641	7.337934494
-3.856519938	22.63425064	-5.111863136
-5.0638566019999995	35.93299866	5.965765952999999
7.006848812	27.67749977	-5.114147186
-3.917924404	27.48450089	-7.600571632
-3.844943523	27.74183273	-7.069014072000001
6.123364925	24.32979965	6.575427532000001
-4.064434052	20.02958298	-7.538650036
-4.627003193	8.74023819	-0.5097842215999999
5.370825291	30.04299927	-1.0214312079999999
-4.646342754	28.77433395	-6.823367118999999
7.600441456	21.60616684	-4.314350605
-6.38856411	36.52883148	-4.515994072
7.252667427	25.56875038	-2.742710352
-4.193644524	21.99216652	-6.885112762
7.190711498	26.00716591	-5.768816471
-4.619147301	43.78174973	-3.861706257
-6.359921932000001	33.63871384	3.281591892
-7.252356529	27.31925011	4.699724197
-0.8595299125	25.50499916	0.1486252546
-7.538650036	21.63833427	3.6778304580000003
-4.043762206999999	26.45199966	-3.912174463
-7.413650036	22.86383438	3.7894883160000004
-6.0068998339999995	23.6515007	-7.313650131
6.329355717	29.35333252	-6.122588157999999
6.461412907000001	19.82366753	-2.0407235619999997
7.130551815	21.14037704	-3.047653675
6.58062458	28.40062332	-3.3795423510000004
7.068823814	23.1855011	-4.146178246
-3.079431534	47.35387802	-19.82231712
-5.478794098	25.71299934	3.8637623789999997
7.349590778	34.93299866	-6.519408226
-1.582695246	36.42966843	-3.0660920139999996
-7.271841526	35.48299789	6.486680031000001
-7.313650131	35.23300171	5.497009754
-0.8016589284000001	29.48200035	2.12153244
[truncated: 28,001 more rows]
