# Supplementary material for: Prediction of temperature distribution in a furnace using the incremental deep extreme learning machine
Source: PeerJ Comput Sci. 2023 Feb 17;9:e1218. doi: 10.7717/peerj-cs.1218 (PMC10280622; doi:10.7717/peerj-cs.1218)
Supplement: Supplemental Information 9 — The results of random samples from 2.8 million data in each working condition applied for comparison of Table 7 [file peerj-cs-09-1218-s009.csv]

x	y	z
4.032509804	20.54150009	7.5376210210000005
4.234218597	52.09659958	-24.7478714
5.878064156000001	34.23799896	-0.6196233034
-6.1039772029999995	32.73978424	6.714179038999999
-5.389005184	50.12607574	-15.86231709
-0.2795569897	35.23300171	-6.121121883
7.413650036	20.09116745	-3.705283165
5.7208962439999995	26.97550011	-4.483952045
3.238143682	26.54850006	7.313650131
-3.0790505410000004	26.45199966	0.21373012660000001
-7.377733707000001	35.85800171	-7.014597416
6.118704796	28.83866692	5.099009514
5.004076481	37.50166702	6.678441048
6.500189781	54.92984009	6.01876545
-3.6901204589999996	29.85400009	-6.885709286
-5.389005184	36.80250549	6.8847808839999995
4.03985405	27.25049973	3.675884247
-6.3168091770000006	35.68299866	-7.148674487999999
-3.54217124	21.79916763	-7.008054733
7.006894112	26.70933342	-5.054702282
5.7627635	29.48200035	5.715634822999999
-6.451865196	23.34633255	6.36111021
-7.249860287000001	34.68424988	6.710938931
-7.252606392000001	30.0217495	3.112946987
-5.053592682	21.07162476	-6.822852612
6.45264101	23.84700012	-6.003921986
-6.577456474	23.71033287	5.052121162
4.995628357	25.69400024	7.068287849
-7.613649845	26.62891769	4.065714358999999
6.158863068	44.82040787	4.064434052
-5.004076481	48.10043335	-25.50564957
-5.610374928	23.71033287	1.7689346080000001
-7.19101429	27.77400017	4.599089622
-7.068665504	24.01474953	4.397209167
-6.945897102000001	27.77400017	4.6472959519999995
2.9993228910000003	19.58300018	5.482887268
7.4619226460000005	19.60424995	-3.8468608860000004
-7.613649845	25.77183342	4.118285656
4.309194565	21.8635006	7.387906551
-6.084036827	22.89599991	5.883446693
4.913333416	49.50125122	3.09968853
3.789714098	28.50374985	7.613649845
3.903316975	21.47750092	7.5376210210000005
-4.244863033000001	28.60687637	-6.946278572000001
-3.4703674319999998	29.85400009	-7.387934685
-3.267606735	24.77050018	-6.2144308089999996
3.7271518710000002	21.38100052	7.562560081
-6.158863068	37.10862732	-6.99196434
-4.230508803999999	23.53383255	-7.362934113
-1.67894268	30.04299927	-2.542420387
-4.43639946	32.73978424	4.180285931
-7.252546787000001	25.8306675	3.498296022
1.453481674	24.0359993	3.270767927
-7.488649845	23.71033287	3.493604183
-1.338289022	19.70599937	0.656319797
-4.6102013589999995	25.8306675	5.6385660170000005
-5.846900463	22.63425064	3.56392765
-4.619147301	45.23630524	-2.9875111580000002
3.566992998	29.09600067	7.337961197
-0.6855888963	34.63466644	2.482211828
-6.11958456	17.8530426	-7.110493182999999
4.32615757	29.16033363	7.587527275
-1.940356135	9.636333466	-1.136131644
-0.7698578835	60.29594421	-19.47900963
6.69959116	25.35810089	-5.40982151
-7.587493896000001	23.92975044	3.801289558
-7.587560177	28.31468773	4.340188026
5.606012344	28.03133392	-2.756108999
6.00563097	29.54083252	6.944637299
-7.588071823	21.7670002	4.0709095
-3.65981245	21.44533348	-7.587560177
-7.487745285	22.99250031	3.601101875
-5.59430933	24.47669983	5.404238701000001
-6.640001297	26.13033295	4.341625214
-5.406099796	26.5806675	-5.962733269
7.269687652999999	35.13300323	-6.891673087999999
-7.313650131	34.98300171	-6.527050495
4.046056747	26.64500046	7.362934589
4.042102337	21.83133316	7.413650036
5.360853672	23.53383255	-2.995743275
7.600605011	26.16249847	-3.8907303810000005
-3.644121408	24.47669983	-7.069141387999999
-1.940356135	6.5	-0.282098949
-5.291491508	26.45199966	-6.822552204
-6.58062458	28.29750061	3.3795423510000004
-7.186940193	36.23133469	7.186327457000001
4.625541687	25.50499916	-3.4296402930000003
-3.698533535	27.45233345	-7.252514839
-4.223428726	27.83833313	-7.613649845
-7.450972557	35.15799713	-6.948653221
-7.613649845	21.52574921	4.210285664
-7.260422707000001	34.46112442	7.079130172999999
1.713537335	28.29750061	3.721800804
7.562560081	30.0217495	-4.091064453
-6.158863068	39.66679001	-5.163887024
-3.43179059	27.96699905	-6.641580105
7.587560177	29.91550064	-4.113395691
7.613649845	27.54883385	-3.6845712660000003
-7.069674492000001	19.49799919	2.799042225
3.6957290169999997	23.95100021	7.130244255
3.9342856410000002	23.45891571	7.613649845
3.2309789660000003	29.80558205	7.069401741
-1.4156378509999998	34.23799896	1.2127314809999998
-7.600572109	28.88691711	4.136484146
-7.313650131	34.90799713	-7.072298527
6.886563301	28.09566689	-2.917090416
7.358365059	36.42966461	-6.4939022060000005
-2.694502592	36.97920227	6.031085013999999
7.068212986	27.18175125	-5.114500523
7.410346508	34.56029129	6.974326611
-3.858933926	20.31633377	-5.234172344
7.587527275	28.12783432	-3.75912571
-3.880662441	28.03133392	-6.335017204
6.8855581279999996	21.7670002	-3.790827513
-5.406720161	24.91740036	-6.085541725
-6.946660042	21.31225014	3.84243536
7.600683688999999	27.56491852	-3.7130641939999998
-7.313650131	25.2846508	4.300064087
-7.015133858	14.11680984	-1.009790778
0.4386419058	19.82366753	2.331976414
5.482887268	26.25899887	-2.9993228910000003
4.699298859	21.44533348	7.191062927000001
-3.904292107	19.69174957	-7.600441456
6.945664406000001	23.83749962	-4.935417652
-4.028122902	28.9834156	-7.587493896000001
-4.413346291	26.32333374	1.240171194
-4.5894331930000005	27.54883385	-7.413650036
4.294716835	20.73450089	7.413650036
-4.268792152	29.83499908	-7.588071823
-6.096088886	31.24157143	-2.452343941
2.872348785	29.2246666	5.361476898
-7.587493896000001	21.73483276	4.254956722
-4.3284869189999995	13.66876221	0.3191677034
6.331460953	27.51666641	-5.288856506
7.12984705	29.41766739	-4.448094845
4.655509472	31.84085655	-3.788466454
-6.846708297999999	36.62799835	-7.166097641
-7.613649845	27.59708405	3.8685712810000004
-4.399370193	26.06599998	-7.252364159
-6.5798578260000005	28.22875023	3.784300566
1.6861766580000002	23.95100021	2.78903389
0.7919999956999999	52.46229935	2.734803915
7.008174896	22.63425064	-3.391403913
0.6372913718	32.44014359	1.5955151319999998
3.100752115	23.47500038	0.5261100531
6.94684267	27.77400017	-3.691522598
-7.587493896000001	25.8306675	4.254956722
0.7727234364	22.83166695	-3.107985973
-3.079431534	51.2816391	-22.85342789
6.328753947999999	23.84700012	-6.360799312999999
3.322333813	20.96850014	0.519610405
4.5865259169999995	26.3876667	5.720397472
3.935566187	28.46937561	7.538650036
3.445963383	27.51666641	7.362219334
-7.387934685	29.51141739	4.529632568
-7.068887711	22.70299911	4.04576683
4.2185387610000005	27.31925011	7.600605011
5.355960846	22.83166695	-3.964490891
-7.613649845	26.90674973	3.8817141060000004
-4.184000015	27.28487396	-7.613649845
3.6166906360000004	29.35333252	3.6842365260000003
-5.897601604	35.63299942	-6.932003975
3.238950491	27.90266609	5.2375001910000005
-5.995240687999999	33.1892662	-6.5914258960000005
-5.114147186	30.0217495	-7.006848812
4.092936039	20.31633377	6.88526392
-3.781461239	22.08866692	-7.600605011
0.4785244167	30.34264374	3.971907377
4.094960213	25.52624893	7.007658482
6.928720951	48.3341713	-3.85109067
-6.947925091	20.38066673	2.548645496
-6.979030609	35.60800171	7.366104602999999
-7.587493896000001	23.1372509	4.08529377
3.871005058	28.96733284	5.84573698
-5.056536198	26.70933342	-7.313650131
-5.117495537	23.59266663	2.8651919360000004
3.393094778	27.51666641	7.069299697999999
-4.3964939119999995	24.0359993	-7.007380486000001
-7.337961197	27.8061676	3.759345293
-6.88472414	27.28487396	4.5461092
-5.004076481	53.99026871	-23.31864929
-6.206996918	23.71033287	5.883912562999999
5.76426506	29.77616501	6.084413052
-3.6457190510000004	26.54850006	-7.587527275
7.252388	21.20912552	-4.49948597
-4.029970646000001	17.70350075	6.907336235
-7.613649845	29.30508423	3.855428457
-6.8235521320000005	30.34264374	5.29015255
-1.41814959	27.25049973	6.348398209
-4.141540051000001	19.56175041	-7.58749342
-7.562560081	29.48200035	4.212368965
-4.05652523	23.85649872	-7.58864975
-2.4468059540000002	20.70233345	-3.4760677810000002
-3.815999985	29.71733284	-7.613649845
5.76426506	22.83166695	6.084413052
-7.252636909	26.5806675	2.92782855
-4.888324738000001	23.86599922	0.5136268735
-5.861444473	31.54121399	3.5966742039999997
-3.72725749	22.27331352	-7.6011495589999996
-3.6238656039999997	30.04299927	-7.51364994
-6.365799427000001	34.93299866	-6.670793532999999
-1.101886034	33.93835831	3.306980133
4.244863033000001	25.56875038	6.946278572000001
-0.6564518213	21.63833427	7.071856022
2.30957365	42.4583931	0.8726710676999999
3.7897143360000003	19.77954102	7.613649845
3.294475555	25.61124992	7.13043499
7.600605011	23.59266663	-4.2185387610000005
5.175331593	28.64125061	7.313650131
0.746290803	16.80624962	-6.5010223389999995
-7.191197395	19.76483345	4.148108959
-4.140079021	28.03133392	4.6781106
3.842285633	28.36624908	7.613649845
-7.152821541000001	35.48299789	-7.217109203
4.498242855	20.18766594	7.129863739
-7.069727897999999	30.56737518	4.073555946
-7.600605011	22.41081238	3.8907303810000005
-6.418100834	8.74023819	-1.14701438
6.823493957999999	19.94133377	-4.545538425
7.372619152	35.45800018	6.990272045
-7.007081985	28.83866692	4.816919327
-7.313650131	39.30241394	-6.027206897999999
-7.072038651000001	32.88960648	6.595927238
3.4773097039999996	27.74183464	7.437824249
-5.40858078	24.32979965	-6.453969955
6.087799072	23.59266663	-4.691637039
2.2410860059999997	21.1060009	4.877418995
3.885491371	21.99216652	6.579666137999999
-6.293209076	34.08813477	-6.715088367000001
-3.90393281	22.89599991	-7.3386502270000005
-3.4583768839999998	19.76483345	-5.725105286000001
4.2185387610000005	22.84775162	7.600605011
-7.563650131	26.67716599	3.6976013180000002
0.6177117825	34.23799896	1.8502080440000002
3.808644772	25.96304131	7.600571632
-0.7698578835	62.29664993	-4.779437542
-3.758208752	26.13033295	-5.3570022580000005
6.6407036779999995	23.71033287	-3.937243938
-4.034193993	22.73516655	-7.51364994
-3.6499249939999996	29.65850067	-7.313650131
2.742710114	28.50374985	7.25266695
7.313650131	25.88949966	-5.650513649
-3.903316975	29.80558205	-7.5376210210000005
-1.980000019	62.8259697	-2.2980642319999998
-7.413650036	29.54083252	3.873692989
-7.438650131	25.74241638	3.4382457730000002
3.8685712810000004	20.05900002	7.613649845
-5.234729767	20.41283417	-7.313650131
-5.004076481	38.07680511	1.731195569
-7.587560177	25.56875038	3.7732081410000005
-0.1924644709	52.74433899	-9.214364052
-6.761835575	23.62208366	4.815293789
5.292809486	23.15333366	7.068100452
-7.252388	21.24349976	4.49948597
7.51364994	19.68700027	-4.444522858
-4.026285648	25.75712585	-7.613649845
4.091923714	21.1060009	6.824066639
3.717371941	29.65850067	7.58864975
6.540588379	34.53549957	6.591828346000001
-4.546666622	56.41036224	-3.314528465
-7.343460082999999	36.62799835	6.410048485
3.39648962	27.64533424	7.191395282999999
7.015518188	35.43299866	1.211035252
3.8468606469999997	23.47500038	7.4619226460000005
0.7919999956999999	50.98177338	3.82945776
4.648240566	21.27787399	7.068507195
-3.849289417	45.22942734	2.780796528
-4.3062787060000005	19.51924896	-7.4619226460000005
-3.8927347660000002	22.5998745	-6.946651936
-3.841184855	28.80649948	-6.885501862000001
-6.726121426000001	34.93299866	6.292744637
7.313650131	19.94133377	-3.49989295
-3.35921526	23.76916504	-5.8476758
4.398654938	21.54183197	7.191078186
3.702622414	22.12083435	7.588071823
2.407363415	27.77400017	6.338737488
6.886154652	20.41283417	-3.287310123
-2.77399683	28.03133392	-6.215833187
-7.192207813	29.35333252	1.074857473
-4.030240059	29.85399818	-7.562560081
7.413650036	22.15299988	-4.252614498
7.613649845	23.62208366	-4.092000008
6.761918545	26.09816742	-4.755810261000001
7.413650036	23.97224998	-3.7894883160000004
7.561470508999999	20.54150009	-3.6350531580000003
-3.717371941	22.35924911	-7.58864975
7.38044405	34.88299942	6.58071804
-6.418100834	14.11680984	5.04895401
-3.67384243	28.43499947	-7.587527275
6.361421107999999	26.32333374	6.574976921
2.8938202860000004	27.45233345	6.093473911
-4.113395691	23.41066742	-7.587560177
2.172992945	30.19277763	7.070312023
5.174285412	23.68091583	7.129543781000001
-7.613649845	29.48200035	4.0
-6.821050167	20.76666641	6.480993271
3.779081821	25.69400024	6.335273742999999
-7.588071823	20.55758286	3.6179735660000003
-6.884391785	27.48450089	4.875572681
-6.928720951	45.86076736	-24.36898422
-2.9045703410000003	22.56550026	-6.459504128
2.6792221069999997	19.85308456	7.1917014120000005
7.388396263	34.38674927	-6.918488503
-3.644955635	23.33024979	-7.600571632
-4.176159382	23.86599922	1.97369051
-7.262468338	36.52883148	7.048613071
-3.0100619789999996	23.53383255	-5.848998547000001
-7.488649845	27.77400017	4.506395817
7.361629486	34.31237411	-6.9625930789999995
-6.083660602999999	20.89974976	6.00262928
-7.000760555	36.52883148	5.060339928
6.586547852000001	30.6422863	2.172522306
-4.779102325	34.08813477	-6.001461983
3.9499893189999997	23.99349976	7.313650131
4.394332886	19.56175041	6.8236846920000005
-5.0455102919999995	29.5996666	-5.473184586
-5.731010914	27.83833313	2.019298792
-5.093577862	25.8306675	7.07465744
-5.594836712	21.63833427	5.284903526
-7.202835082999999	34.78341675	6.657096863
-6.215110302	30.49240875	4.1601409910000005
-4.082075119	22.76733398	-7.600571632
4.395679474	26.3394165	7.58864975
7.362934589	22.39362526	-3.492699146
-7.052501678	34.78341675	-6.72833252
-4.5894331930000005	21.41316605	-7.413650036
-4.042102337	21.38100052	-7.413650036
7.613649845	28.69281197	-4.328571796
4.315428734	23.33024979	7.613649845
3.974577427	33.03942871	-4.387508392
-6.824193954	29.44983292	3.991122007
-7.205898285	35.78300095	6.858232975
-3.9977877139999998	25.56875038	-7.191205025
6.698464394	28.50374985	-6.123753548
-5.83040905	35.33300018	5.858951568999999
-7.129801272999999	22.92816734	4.548398972
2.310274839	28.03133392	-1.178482056
-3.849967957	24.0359993	-7.313650131
-7.252459049	20.3484993	3.798655987
3.575922489	22.22175026	6.335786819
6.477482319	36.23133469	-7.313649654
6.7042651179999995	34.53549957	-7.3475413320000005
-7.1495924	35.53299713	-6.684370041
7.462785721	21.70266724	-3.961851835
7.3386502270000005	29.5996666	-4.480336189
-6.892920971000001	34.16307068	-6.295077324
3.2610073089999996	36.42966843	7.015706539
0.1052220091	25.59000015	-0.6201503872999999
6.8251628879999995	29.25683212	-3.223814964
-6.083660602999999	22.08866692	6.00262928
-3.220239401	23.34633255	-6.703047752000001
4.816106319	29.80558205	6.884458065
7.016680241	34.95800018	-7.356819152999999
-4.674799919	19.82366753	-3.6633517739999997
0.7888785601	21.7670002	5.857412338
-4.371172905	22.96033287	5.398061275
6.124141692999999	23.90850067	6.821500778
-2.982374907	28.74216652	-7.008538722999999
7.252459049	29.57024956	-3.798655987
7.07259655	34.68424988	6.208703041000001
1.539715767	63.11019897	-9.194649696
5.7627635	29.71733284	5.715634822999999
-7.562560081	20.63800049	4.333672523
7.613649845	20.93412399	-3.9868569369999998
-4.453390598	26.83799934	-2.7078635689999997
-5.522552012999999	16.20808411	-2.437883377
5.570910454	34.4363327	5.471683502
3.264322281	20.44499969	-1.7001181840000001
4.496746063	27.48449898	7.462786198
3.4465942380000003	21.2778759	7.191419125
6.946850777000001	25.35810089	-3.641223192
7.191228867	29.6879158	-4.047892094
-7.313650131	23.34633255	-1.3898360730000001
4.141370773	20.05900002	6.762758255
-4.234218597	46.23404694	-21.33787155
-0.0769052729	26.19466591	-6.829136372000001
-7.4877448079999995	19.49799919	4.1089563369999995
4.757883549	23.31416702	7.068437576
-0.8759210706	34.23799896	-6.121121407
7.337934494	20.9341259	-4.192360878
-3.543710709	23.24983215	-7.06920433
-2.30957365	52.76935196	-18.28585052
-3.744532108	29.06383324	-7.069077968999999
3.171071291	21.54183388	7.130492687
-5.052121162	24.62360001	-6.577456474
-5.130816936	29.95800018	0.5207398534000001
0.1492581666	7.844142914	0.277762711
5.404238701000001	20.18766594	5.59430933
-6.822251797000001	19.68700027	5.529391288999999
-3.435070515	21.54183388	-6.7637643810000005
5.522552012999999	10.98047638	1.072961211
-2.9671630860000002	28.43499947	4.028132439
3.174653053	28.06349945	7.252597809
-5.389005184	43.99203873	6.219836712
-6.210381985	22.15299988	4.692488194
3.915795326	29.09600067	7.413650036
3.813333273	56.90386963	1.365149975
7.600684166000001	26.69325066	-3.631469488
4.13677597	27.90266609	7.51364994
-7.007500648	19.68700027	4.245723248
0.6848191619	28.29750061	-6.10477066
-3.6845712660000003	28.52093697	-7.613649845
7.6011495589999996	28.22875023	-3.8363542560000004
6.45599699	27.04425049	-4.491407871
-3.43293786	6.948047637999999	0.4618327022
4.099009037	19.51924896	7.25245142
-6.946461201	25.71299934	4.093948364
-3.391403913	20.54150009	-7.0081744189999995
-0.3849289417	49.87426758	-20.95898247
-3.3795423510000004	25.63249969	-6.58062458
7.313650131	19.60424995	-5.234729767
7.008633137	26.74150085	-2.858964682
7.2524986270000005	23.62208366	-3.548364162
-6.824448586	21.86349869	3.78951931
5.122403622	29.35333252	-2.001446486
7.587493896000001	27.04425049	-3.631626129
-2.9823746680000003	22.46237373	-7.0085382460000005
1.154786825	51.95685959	-6.551149845
-6.21513176	28.77433395	3.020801544
-3.9995694160000004	24.62360001	-1.240221858
6.453444004	23.47500038	-5.646712302999999
-6.66796875	35.38299942	-7.047369002999999
4.381839752	28.24593735	7.601150036
3.819014788	29.87299919	7.4877448079999995
-7.007081985	29.6879158	4.816919327
3.6319999689999998	21.67050171	7.613649845
2.7133333680000002	61.34544373	-3.314528465
-7.4377861020000005	29.28899956	3.678451061
7.613649845	20.5897522	-3.947428465
6.107606411	31.84085655	-3.052820444
-2.55937314	24.62360001	-7.313650131
7.313650131	19.94133377	1.883487225
7.600571632	27.25049973	-3.808644772
-6.868246077999999	36.08258438	7.4441404339999995
-4.877951145	26.09816742	-7.252322674
-3.386318207	25.06430054	-6.8249578479999995
-6.577682018	19.66799927	4.933094501
-0.7334252	22.02433395	-3.966926098
3.43293786	7.3960952760000005	0.4509499669
4.113395691	29.86349869	7.5875597
7.065705776000001	34.83300018	7.295548439
6.453444004	23.71033287	-5.646712302999999
-4.395679474	26.37158394	-7.58864975
0.6776252985	35.03300095	-0.4929049015
-3.786916971	29.51141739	-6.702074051
5.28000021	60.35842896	3.09968853
6.641180992000001	20.28416634	-3.6845119
7.337961197	19.97075081	-4.144050598
-3.325026274	35.43299866	5.81189394
3.658747196	30.71717644	7.191935539
3.6901204589999996	27.99916649	6.885709286
-3.55793047	23.47500038	-5.602468491000001
-3.61393857	30.34264374	-3.9260585310000002
-7.51364994	27.38800049	3.794835806
4.696319103	23.84700012	6.762010574
-1.437974334	29.09600067	-6.948976994
-3.079431534	61.19675446	-18.68564987
-7.0675001139999996	27.51666641	6.24379158
-2.797253132	26.64500046	-7.008683205
0.3084321618	25.21120071	-2.1070647240000002
-1.57043457	21.63833427	1.156780481
-3.785608768	20.54150009	-6.640966415
5.22403574	12.32461929	4.003199577
-3.499556541	30.79220772	-7.192102432
7.600571632	28.55531311	-4.136484146
3.702622414	28.62406158	7.588071823
4.0	22.63424873	7.387934685
-4.113395691	26.51633453	-7.587560177
5.004076481	61.19675446	-14.42397022
-6.8855581279999996	27.25049973	3.790827513
6.823078156	25.71299934	-4.8751688
0.3011982739	26.19466591	-2.3536779880000003
2.973435163	27.25049973	-3.814311743
-2.103561163	34.63466644	-0.6113304496
-5.230844498	26.45199966	4.478981495
-6.885279178999999	26.13033295	4.042593002
-6.088442802	19.68700027	4.487679958
-3.78951931	23.95100021	-6.824448586
3.176437378	20.1554985	7.313650131
-7.600571632	27.21612549	4.027204514
5.886241436000001	27.58100128	6.821801186
7.13043499	19.49799919	-3.294475555
3.7872486110000003	28.58968735	7.587527275
5.389005184	61.19675446	-17.49835014
-4.08025074	21.24349976	-7.438650131
-7.146416664	36.28091812	6.61725378
-4.400085449	22.39362335	-7.313650131
-1.185715914	19.49799919	-2.556888103
4.81244278	20.05900002	6.332664013
3.4947714810000003	27.45233345	7.413650036
-3.59541893	23.97224998	-7.130252361
5.113039494	22.49674988	-3.649461985
-6.701714516	26.03658295	4.039404869
4.341625214	28.77433395	6.640001297
-4.619147301	55.34148407	-25.50564957
-7.06832552	20.09116745	4.9361920360000004
-7.313650131	52.61780548	-7.6908946039999995
-6.477482319	35.68299866	7.313650131
-0.3849289417	58.14059448	-6.551149845
4.168958664	23.41066742	5.232430935
-6.158863068	52.07926559	-23.23231697
-6.452115059	21.7670002	6.242055416
1.24577868	31.54121399	-5.8519244189999995
6.88649416	25.70349884	-2.978794813
7.337934494	29.5996666	-4.192360878
7.313650131	48.60826874	-18.28231621
-7.313650131	35.33300018	-6.923594475
-7.329139232999999	34.83300018	-6.585129737999999
5.154537201	25.71299934	3.653882742
-6.356369495	33.33907318	-7.313650131
7.587493896000001	26.59675026	-4.141540051000001
3.93608737	27.54883385	6.579570293
3.921142578	27.70966721	7.613649845
-7.38864994	20.1554985	3.7355232239999996
-4.88365078	24.62360001	1.25396657
5.846124649	22.83166695	-3.768645048
-7.165917873	36.1073761	-7.179400444
-4.5894331930000005	26.61283493	-7.413650036
-3.6929247380000003	21.24349976	-7.007976055
-6.973789692	35.30799866	-7.347022533
7.191379547	19.70599937	-3.697131157
7.46364975	26.67716599	-4.076296329
5.22403574	18.00258255	-3.656825066
-7.413650036	26.3876667	3.536873817
6.824512482	20.89974976	-3.739118814
-5.389005184	52.76401901	-24.32509995
3.151389122	20.96850014	2.2524037359999998
6.979137421	35.68299866	6.021844864
6.640478611	26.61283493	-4.088887215
-6.410048485	36.47924805	-7.343460082999999
6.3626647	20.05900002	7.067424774
-7.190962315	25.67499924	4.996389389
4.117704391	27.90266609	-6.3552155489999995
7.069479942	21.89566612	-3.107568741
-1.154786825	55.34148407	-21.56904984
7.313650131	20.63800049	-3.3998713489999997
-4.3693575860000005	23.86599922	-7.362219334
3.890320301	29.6879158	6.82432127
-7.387906551	22.29050064	4.485747814
-7.362935066	22.4279995	4.046056747
0.07861613482	33.03942871	-5.132863522
6.46250391	27.83833313	-1.547104359
3.760641575	22.29050064	7.51364994
3.7355232239999996	28.06349945	7.38864994
6.0851655010000005	29.87299919	-5.525901794
-3.946523905	24.0359993	1.966954708
-1.896620631	22.56550026	-1.548732996
-7.070142269	20.83099937	2.058579206
-7.313650131	58.95733261	-4.349150181000001
7.283481598	35.55799866	-7.079108238
4.491407871	30.00049973	6.45599699
6.911633967999999	36.18175125	7.294155121
-4.684826851	26.3876667	-5.107156754
4.851433277	22.4279995	-6.357068539
6.908212662	36.33050156	-7.411149025
-7.613649845	23.95100021	3.973714352
-4.645397186	25.86008453	-6.700758457
6.947340965	29.85399818	-3.1657054419999997
-1.924644709	46.64459991	-13.03898335
-7.413650036	22.63425064	3.663180828
-4.397209167	21.57400131	-7.068665504
-4.210285664	26.30725098	-7.613649845
7.538650036	19.62549973	-3.548962593
5.365839481	27.11300087	-2.00858736
2.30957365	45.11726761	-17.47565079
-6.000882626	30.94192886	-6.335664748999999
-3.6842365260000003	25.67499924	3.6166906360000004
4.157714367	20.89974976	7.613649845
3.849289417	49.87426758	-23.99009514
-4.646342754	29.2246666	-6.823367118999999
-6.578995227999999	20.1554985	4.239665031
3.9576754569999997	23.00858307	7.588071823
6.865875721	18.45120811	-1.625255585
-3.737142801	22.32487488	-7.613649845
-0.3849289417	52.78002548	-17.48635864
-3.86322403	20.3484993	-7.51364994
7.313650131	23.02466583	-5.056536198
-7.007817267999999	28.70999908	3.8939418789999998
-0.1492581666	18.89983368	7.313650131
1.6572411059999999	28.57250023	1.802580237
-7.363650322000001	27.00987625	4.092113018
2.301826954	21.57400131	6.948159218
-6.686731339	36.52883148	-7.371582031
-4.34776926	26.97550011	-7.129896641
7.130062102999999	25.65374947	-3.996674299
-1.8081893919999998	29.41766739	-6.948626517999999
-7.613649845	22.76733398	4.197142601
-6.885056018999999	27.87049866	4.244002818999999
-7.600684166000001	26.16249847	3.8223087789999997
4.184679031	22.46237564	7.362218857
-5.8820495610000005	19.62549973	-5.715158463
-3.430136442	20.50933456	-6.580528736000001
2.7632639410000004	20.2519989	5.849933147000001
6.083660602999999	22.4279995	-6.00262928
4.163699627	32.73978424	-7.313650131
2.034725904	26.45199966	-2.157701731
-7.613649845	26.97550011	4.302285671
-6.928720951	52.23214722	-6.9324002270000005
3.944205523	25.67499924	7.00773716
3.3674538139999997	22.02433395	2.246066093
3.9711558819999997	22.22175026	5.722923279
-3.54217124	22.46237373	-7.008054733
6.9711103439999995	35.48299789	7.380722522999999
4.32615757	23.47500038	7.587527275
6.130144119	35.53300095	-7.313650131
-4.492650509	25.74241638	-6.578516006
-7.4378247260000006	21.95999908	3.638071775
5.04770565	30.00049973	5.841279984
5.848998547000001	22.63425064	-3.0100619789999996
-0.4603435099	30.04299927	-3.071816683
7.413650036	20.18766594	-4.5894331930000005
-2.4674320219999997	22.02433395	4.2354097369999995
5.763256072999999	23.99349976	5.838569641
-7.015133858	6.948047637999999	-0.5195617676
-6.948276043	26.5806675	2.178430557
-3.9718766210000003	27.79008484	-7.587493896000001
-7.613649845	29.0316658	3.737142801
-6.11958456	10.98047638	2.360514641
7.600441456	23.59266663	-3.685649633
-3.666819334	30.94192886	5.615970135
2.694502592	61.64715958	-15.27105045
6.825474739	20.09116745	-2.9769983289999997
5.884058952	34.33716583	5.956906796
-7.07011795	30.94192886	-2.414300442
-1.154786825	49.19671631	-15.05564976
3.598747015	26.32333374	7.438650131
-7.600441456	29.82028961	4.205029011000001
6.9410262110000005	36.2561264	7.363385201
-7.362218857	23.65149879	4.5540366169999995
-4.573570728	22.92816734	-7.387906551
7.613649845	22.87991714	-4.105142593
-3.4712448119999997	25.68449974	-7.337961197
3.726447582	23.99349976	7.51364994
4.75954771	26.97550011	7.313650131
-4.0709095	21.49358368	-7.588071823
-2.9188869	23.15333366	-6.947574615
7.587527275	21.68658447	-3.9006550310000003
-7.537560462999999	25.86008453	3.612362623
-5.111274719	20.50933456	3.96005249
4.693339348	27.31925011	6.332964897
-3.558116913	20.21983337	-7.437824249
6.946564673999999	20.2519989	-3.943041801
-4.341625214	20.50933456	-6.640001297
7.413331985	36.62799835	-6.923725127999999
7.2522935870000005	23.21766663	-5.056174278
-2.66491437	27.11300087	-6.7039241789999995
-3.947676182	25.86008453	-7.191260815
-6.679072857	35.23300171	-6.442159652999999
3.578976154	28.26312637	7.413650036
-7.362934589	27.14737511	3.67715168
3.040492773	21.57400131	6.886426926
-3.877065897	25.71299934	-7.600441456
7.10868454	35.28300095	7.158067226
7.51364994	27.00987625	-3.521283388
7.313650131	34.33716583	-6.0187411310000005
-7.613649845	19.80895996	4.26285696
-7.600571632	19.69649887	3.8635158539999996
4.423357487	26.97550011	-0.2531624734
4.15004158	28.38343811	7.600683688999999
-2.8651919360000004	22.56550026	-5.117495537
3.8363542560000004	21.99216652	7.601150036
3.9995694160000004	20.70233345	1.240221858
5.004076481	47.45880127	-4.507472992
-7.1257300379999995	34.48591614	7.225027561
-6.423531532	36.08258438	7.264971256
1.362639785	33.33907318	0.8544453381999999
7.337961197	22.73516655	-3.663597345
4.223428726	19.85308456	7.613649845
3.754235744	29.73204041	7.600571632
-1.035676718	23.47500038	-5.856477261
2.85717535	29.6879158	6.94763279
-6.704508781	26.97550011	2.29467988
2.022869349	19.66799927	5.852737904
-3.815999985	29.73204041	-7.613649845
-7.563650131	22.5998764	3.57664156
7.306064129	36.52883148	-7.000900269
7.587493896000001	22.10475159	-4.141540051000001
-0.025117117909999997	34.4363327	-1.00188911
6.3308591839999995	27.04425049	-5.5270648
4.047892094	27.28487396	7.191228867
-2.269667625	23.47500038	-5.851802826
3.9859385489999997	23.21766663	7.587527275
-3.863515615	28.67562485	-7.600571632
4.3876380919999995	29.1281662	7.537560462999999
7.600684166000001	26.83799934	-4.040797233999999
7.0155258179999995	34.83300018	2.70275569
-5.5270648	22.22175026	-6.3308591839999995
7.600683688999999	20.20375061	-3.7407135960000004
-7.387906551	27.83833313	3.6029822830000002
-3.8951492310000004	21.86349869	-7.068982601
7.319931984	35.88299942	-6.992520332000001
-7.313650131	28.15999985	4.200042725
-4.549554825	23.62208366	-7.252338886
5.773934364	56.97175217	-11.09465027
-5.174285412	28.26312447	-7.129544257999999
-6.947041512	21.44533348	3.440012217
-3.209050655	19.04937553	-7.110493182999999
3.760641575	21.54183388	7.51364994
-7.462786198	26.32333374	4.496746063
-6.456602097	34.88299942	-7.106761932
-6.470861435	33.63871384	7.313650131
6.70219326	25.71299934	-3.7364153860000004
6.947633266	21.92783356	-2.85717535
4.39361763	19.67749977	6.762402057999999
-7.58864975	28.57250023	3.717371941
3.799957275	25.63249969	7.313650131
-2.037152529	24.62360001	-6.339672565
-6.580145358999999	27.14737701	3.632514954
4.4976215360000005	29.57024956	7.068602085
6.158863068	49.81803513	-15.86231709
4.064434052	25.68449974	7.538650036
-6.338426113	28.57250023	2.530767202
2.742710114	23.0890007	7.25266695
7.413650036	27.38800049	-4.0
-3.717371941	28.79041672	-7.58864975
4.443379879	25.67499924	1.7208548780000001
-7.588071823	28.26312637	3.617973328
7.313650131	33.78855133	-5.756536007
7.413650036	19.70599937	-4.5894331930000005
3.6350531580000003	19.66799927	7.561470508999999
-3.4643604760000004	42.65228653	-3.863503218
4.6664071080000005	23.0890007	2.454789639
-2.317508698	26.06599998	0.9318686723999999
0.519610405	23.34633255	-3.322333813
4.99424696	30.19284058	7.007194519
-6.928720951	37.30087662	-6.992355347
7.252427578	24.69705009	-3.998893738
-7.068855762	23.21766663	4.095972538
0.1558591276	21.24349976	1.106143355
-3.382887363	20.89974976	-7.38864994
6.55642271	34.88299942	7.354658127
5.3570022580000005	28.90299988	-3.758208752
7.382296085	35.43299866	-6.946022033999999
3.578928232	24.77050018	6.457935332999999
-3.5499036310000003	28.46937561	-7.313650131
-4.132641315	21.41316795	-7.387906551
7.4378247260000006	23.6515007	-3.638071775
-4.3284869189999995	9.188285828	1.883378744
-3.341155529	29.57024956	-7.00821352
7.563650131	23.1855011	-4.302398682
4.630417823999999	27.77400017	-2.7274920939999996
7.600684166000001	20.38066673	-3.63146925
7.087573051000001	35.98300171	7.224921703
-6.423532009	35.48299789	7.2649707789999995
4.699298859	29.89424896	7.191062927000001
4.0	22.83166695	7.51364994
-3.91470623	23.53383255	-7.587493896000001
-5.970184326	27.31925011	3.260442257
-4.449929714	30.34264374	-2.963488579
6.552946567999999	34.23799896	3.017948151
-6.275842667	36.03300095	-6.84327364
-7.069558144	29.41766739	2.9841580389999995
3.961852074	27.21612549	7.462786198
-4.487679958	23.47500038	-6.088442802
7.537560462999999	22.73516655	-4.129212379
2.858964682	29.35333252	7.008633137
-7.252419949	25.67499924	4.299247265
4.84122467	33.63871384	3.0480904580000003
3.794970751	21.95999908	7.600441456
-7.413650036	21.63833427	3.6210784910000005
3.78724885	29.30508232	7.587527275
-7.587527275	29.35333252	3.67384243
6.2144308089999996	29.0316658	-3.267606735
-6.379961491	34.88299942	6.744833946
-6.543792248	40.72101974	-2.135606289
7.024952888	37.15101624	6.993977547
-3.605847597	22.66862488	-7.562560081
-4.169576645	23.99349976	-7.58864975
7.024953365	36.7152977	6.669280052
-7.313650131	29.32116699	3.3998713489999997
7.438650131	21.63833427	-3.759248257
-5.3387012480000005	34.63466644	-5.32934761
1.925556064	23.34633255	2.535186529
-1.541499138	23.34633255	2.143234015
6.822101592999999	23.47500038	-5.648341179
-3.51767683	19.66799927	-7.4377861020000005
7.413650036	28.33187485	-3.915795326
6.5737299920000005	35.38299942	7.188224316
6.946651936	20.12333298	-3.8927347660000002
3.4643604760000004	60.29594421	-19.47900963
7.51364994	28.64125061	-3.658059597
7.069473743	30.6422863	-4.68908596
-7.313650131	29.35333252	4.55011797
-2.7847301960000004	20.83099937	-6.58175087
-7.06836319	22.63425064	4.876755714
1.940356135	11.42852402	0.2320214957
7.600441456	23.45891571	-3.685649633
7.600441456	22.65143776	-3.7677450180000003
-2.8974123	26.45199966	-6.215482712000001
3.8550424580000002	29.19249916	7.487786292999999
6.208930969	33.63871384	5.392572403
4.996010303	27.99916649	7.1296229360000005
6.997308731	34.56029129	7.335471152999999
4.042324066	20.07508469	7.588071823
-1.568504095	29.71733284	-7.192051888
-7.538650036	27.90266609	3.935566187
5.339045525	27.25049973	-7.313650131
6.578803539	26.64500046	-4.340858936
4.398654938	24.01474953	7.191078186
-2.8179693219999997	20.05900002	0.6997230648999999
-4.295163155	20.09116745	-6.9462704660000005
3.2908930780000003	24.0359993	7.008293629
6.214781284	21.63833427	-3.1442172530000003
0.746290803	19.49799919	6.5010223389999995
3.7337050439999997	22.18737411	6.579953671
2.8625435830000003	23.65149879	7.130640507000001
3.9868569369999998	20.47716713	7.613649845
-6.086670399	28.90299988	5.04917717
2.472411871	36.42966843	2.89795804
7.068950653	21.17475128	-3.9453549389999996
-4.4709267619999995	26.70933342	-7.4877448079999995
-7.219701767	35.93299866	7.121201515
-6.124141692999999	25.54750061	-6.821500778
-5.2810897830000005	31.54121399	-6.705015182
-6.757646084	36.08258438	6.181941032
7.413650036	23.28199959	-4.252614498
2.378770828	26.13033295	5.363969803
1.8077251909999998	34.83300018	-7.015530109
3.1406230930000003	26.90674973	6.092694759
-3.78951931	19.58300018	-6.824448586
-7.313650131	39.085289	6.082276821000001
4.619147301	42.9342308	-1.691903234
6.003068447	19.70599937	6.206645012
-7.363650322000001	27.18175125	4.460565567
-6.548226357000001	36.33050156	6.942576885
5.28000021	57.89088821	-2.975707054
4.2973775860000005	19.91191673	7.588071823
-7.085941315	34.88299942	-6.990394115
-4.99601078	28.36624908	-7.1296229360000005
2.739339113	20.44499969	-3.380345345
4.401252747	25.56875038	7.438650131
-6.577456474	25.06430054	5.052121162
-7.068137646	20.70233345	5.233373165
6.5784201620000005	27.14737701	-4.543248177
4.2204647060000005	23.50441742	7.387906551
-7.160004616	36.47924805	-6.475344657999999
5.147643566	21.24349976	2.44067359
-1.583999991	49.50125122	0.4125071466
6.11958456	19.49799919	5.688394547000001
-6.709450245	31.99064064	4.203891754
6.587148666	31.39139175	-3.4028046130000003
-6.500189781	54.92984009	6.383649826
7.4877448079999995	21.03725052	-3.891043663
4.440794945	21.73483467	7.38864994
6.884596348	19.51924896	-4.697170258
5.35960722	20.00016785	-3.2425322530000003
-3.493604183	25.59000015	-7.488649845
-4.448759556000001	25.63249969	-7.1911020279999995
-4.448759556000001	25.2846508	-7.1911020279999995
4.234218597	55.34148407	-21.56904984
-7.413650036	27.07862473	4.0842046739999995
3.838661909	21.20912552	6.763190746
-3.908935785	29.57024956	-7.5625605579999995
-7.462786198	27.25049973	4.038147926000001
-3.434747934	21.38100052	4.2483148569999996
3.784300566	25.88949966	6.5798578260000005
6.762870789	25.80125046	-4.090911865
7.0719728470000005	31.69103622	-3.382055283
-7.613649845	21.94391632	4.092000008
-1.539715767	50.52826691	-21.33787155
-2.5373888019999997	12.32461929	-2.401919603
-7.191355705	21.57400131	3.6470265389999996
6.94582653	27.64533424	-4.75705719
4.3784585	23.59266663	-4.679766178
7.129776477999999	22.83166695	-4.598562241000001
-4.8148932460000005	29.95800018	-6.700517177999999
6.600410461	20.18766594	7.06727457
-4.264476776	26.97550011	-7.38864994
-3.4139025210000002	30.56746864	-7.25300169
-6.708369255	32.58991241	6.595695496
-3.731454134	9.636333466	1.136131644
-5.769309044	27.96699905	-7.313650131
-2.2668714519999997	21.7670002	2.658162355
3.446666718	51.47528458	-2.6368856430000003
-6.084789276	19.49799919	5.645082951
2.435960293	20.00016785	7.313650131
7.613649845	25.67499924	-3.69771409
-3.849289417	44.37080383	-0.8135346174
-5.485808849	21.83133316	2.382357597
6.954669952000001	33.33907318	7.313650131
4.141370773	26.80583191	6.762758732000001
-3.95920229	28.67562485	-7.600684166000001
3.0799999239999996	53.9428215	4.55922699
-2.694502592	54.25570679	-7.700442314
-7.588071823	22.78341675	4.2973775860000005
4.4108433719999995	20.31633377	-1.486923337
7.4619226460000005	21.27787399	-4.3062787060000005
-6.578133106	27.70966721	4.695042133
-5.11486578	25.61124992	-7.129564285
-3.796046257	24.25634956	-7.130157471
-5.477818966	23.0890007	4.069657326000001
1.897626281	19.49799919	-6.831629753
-6.455272675	23.53383446	4.813267708
6.771547794	34.73383331	7.0911426539999995
0.3849289417	49.20949173	-3.19457531
-7.232529163	35.43299866	-6.248462677000001
-4.24075222	23.97224998	-7.438649654
6.087422847999999	20.44499969	-4.810816765
7.25249815	26.67716789	-3.548364162
-7.613649845	19.86779213	4.249713898
6.539976597000001	36.57841492	-7.333580971
-5.773934364	39.50734329	2.618142605
7.313650131	19.56175041	-4.650139332
4.688231945	25.8306675	5.597473621000001
-4.17085743	20.00016785	-7.613649845
5.2265777589999995	35.43299866	1.8100956680000002
3.5375180239999997	27.99916649	6.824767112999999
3.4679567810000003	29.5996666	6.0916614529999995
7.362934589	29.97924995	-3.677151442
7.313650131	28.74216652	-4.650139809
-7.3386502270000005	20.00016785	4.480336189
3.426429272	19.69650078	7.387906075
4.290261745	20.00016785	6.578899384
-5.283586025	29.5996666	-5.349298477
3.710856915	21.78308487	7.613649845
-7.362934113	29.65850067	4.230509281000001
-4.394332886	20.86537552	-6.8236846920000005
-6.579091072000001	19.5617485	4.189068794
6.579761982000001	22.18737411	-3.8348960880000003
4.179999828	50.48826599	-0.6039571166
7.25233078	20.57366753	-4.818544865
-3.587918043	26.16249847	-6.824703217000001
6.70372963	22.08866692	-2.7883081439999997
5.506610394	35.73300171	6.597310543
6.456590176000001	28.77433205	-4.187247276
3.107568741	23.86599922	7.069479942
5.62019062	24.0359993	0.4522077143
0.3849289417	61.19675446	-23.31864929
-6.945488452999999	29.91550064	5.113790512
5.764781475	25.06430054	6.207322121
-4.184000015	20.79883194	-7.613649845
-3.718879223	21.70266724	-7.4378247260000006
-7.0681753160000005	29.19250107	5.173936844
7.006940365	29.09600067	-4.995257854
7.007895947000001	20.00016785	-3.7431879039999996
-4.420090199	25.74241638	-7.5376210210000005
-7.122699261	35.58300018	-7.197281837
-1.924644709	62.99837875	-12.63564968
-6.640058517000001	35.43299866	-7.365644455
5.103083133999999	29.5996666	-5.401757717000001
6.331460953	21.1060009	-5.288856506
-5.526495457	27.51666641	-6.2079992289999995
4.345470905	20.2519989	6.946183205
7.151117802000001	36.45446014	7.1925191879999995
3.740713835	26.2429142	7.600683688999999
5.238823891	29.48200035	-2.992163658
6.113316059	27.77400017	3.391971827
-7.004707813	34.4363327	4.162053108
-5.838117598999999	23.15333366	5.88251543
-4.2185387610000005	21.34662628	-7.600605011
-1.924644709	59.84553909	-20.66905022
-5.365839481	21.50966644	2.00858736
-6.825474739	20.86537552	2.9769983289999997
4.354280949	29.09600067	7.587527275
-4.403335094	21.38100052	2.227179766
4.3789215089999995	29.95800018	7.413650036
-7.562560081	19.76483345	4.212368965
-7.313650131	60.19514847	-11.09465027
5.877857685	26.5806675	4.6085395810000005
-7.217417717000001	37.39319992	-6.239477634
4.414961815	19.49799919	7.362935066
5.285574436	25.54750061	5.717593193
4.874302864	21.50966644	-2.7346458439999997
-7.613649845	23.0890007	3.671428442
-6.823939322999999	26.87237549	4.192726135
-6.357068539	23.82799911	-4.851433277
-4.347002983	26.77366638	-7.068696976
7.561470508999999	27.77400017	-3.6350531580000003
-7.587526798	23.33024979	3.7591254710000004
-7.362934589	26.90674973	3.8616042139999998
-5.678537369	35.23300171	5.151827335
-6.76290369	29.95800018	4.04046011
7.075592041	27.90266609	6.573624134
7.413650036	25.97775078	-4.3789215089999995
4.34854269	28.12783432	7.191133976000001
-6.7637643810000005	29.80558205	3.435070515
-6.844786644	36.33050156	-7.313649654
-5.844573975	27.90266609	4.178094864
-6.834115027999999	29.5996666	-3.8660230639999997
-7.587493896000001	23.92975044	3.914706469
7.313650131	23.34633255	-6.125695229
-4.929996967	25.63249969	-6.087046622999999
6.884724617000001	25.94833374	-4.5461092
-5.114500523	23.31416702	-7.068212986
-1.345522881	26.83799934	0.4097063839
7.162805557	34.95800018	-7.213132381
6.76229763	23.83749962	-4.4945149419999995
7.613649845	22.76733398	-3.9342856410000002
2.926045179	29.91549873	7.191623688
7.413650036	29.62908363	-4.5894331930000005
-5.609283924	27.90266609	2.015728235
-7.538650036	21.60616684	4.193302155
7.58864975	28.17718697	-4.395679474
4.925519466	18.60074997	-2.031569481
4.368000031	29.84449959	7.613649845
6.700342178	26.74150085	-4.933868885
-4.038348675	19.69649887	-6.640526772
-5.513310908999999	34.23799896	-6.901553154
-4.421023846000001	21.99216652	-7.413650036
-1.918322206	20.05900002	-2.288573265
4.189987183	19.94133377	6.640263557000001
-5.854607582000001	23.47500038	1.5292730330000002
-3.5981848239999996	34.4363327	7.015536785
7.600571632	19.68700027	-4.082075119
-5.844186306	26.13033295	4.2804598810000005
6.702033997000001	20.28416634	-3.8374114039999996
-7.613649845	22.170187	3.9868571760000004
-7.600684166000001	23.34633255	4.17769146
-6.211749554	25.21120071	4.183589458
-7.587493896000001	26.22683144	4.31212759
-7.313650131	21.03725052	2.435960293
3.8685712810000004	29.28899956	7.613649845
3.8783512119999997	25.69400024	7.561470508999999
-5.142935753	33.33907318	-6.713707447000001
-7.313650131	21.1060009	-0.8961848617
2.137377977	26.83799934	-7.0727911
-6.947282314	29.25683212	3.2274036410000004
-4.395679474	29.24074936	-7.58864975
7.561470508999999	26.97550011	-4.364946842
-5.846124649	25.77183342	3.768645048
5.643453598	21.50966644	5.716137886
3.529073238	29.89424896	7.487745285
5.647254944	27.70966721	6.576329231
7.538650036	23.0890007	-3.6778304580000003
-7.075903416	20.96850014	-7.06697464
7.613649845	20.70233345	-3.750285625
6.947340965	23.65149879	-3.1657054419999997
6.763906002000001	30.00049973	-3.334184647
7.613649845	25.86008453	-3.6319999689999998
-4.9377408030000005	26.13033295	-7.313650131
6.702033997000001	23.05683327	-3.8374114039999996
4.629824162	31.84085655	6.466029167
6.9410262110000005	35.15799713	7.363385201
-7.0081348420000005	22.4279995	3.49190855
7.462786198	21.99216652	-4.420450211
3.9718766210000003	21.32943726	7.587493896000001
7.262316227	34.53549957	6.048883438
3.58492589	27.18174934	6.702393532
7.191189766	25.21120071	-4.298430443
4.039428711	21.97608376	7.613649845
6.345499992000001	30.6422863	-1.269862533
-6.826019764	25.54750061	2.545069695
6.122200012	20.57366753	6.206319809
-4.0	28.09566689	-7.51364994
4.582338333	29.35333252	5.230212688
-4.5461092	27.61316681	-6.88472414
6.702712536	29.83499908	-3.382936954
-7.068250179	23.53383255	5.055064201
-3.9118411539999998	19.85308456	-7.38864994
-7.252357006	19.76483345	4.4494242669999995
-4.076296329	21.99216652	-7.46364975
-3.685649872	25.99246025	-7.600441456
-6.002616405	30.34264374	-6.331659317000001
7.487786292999999	25.88949966	-4.144957542
3.4599370960000004	57.39738083	7.081150055
6.764193535	25.50499916	-3.1603264810000002
6.335273742999999	21.31225014	-3.779081821
-4.141540051000001	26.66108322	-7.587493896000001
-7.252402782000001	26.4841671	4.149077892
7.25245285	25.43154907	-3.84871006
-3.8673584460000003	26.00716782	-7.387906551
5.876376152000001	33.03942871	-3.52706337
-7.5376210210000005	28.22875023	3.77412343
-4.336819172	23.6515007	-7.413650036
-5.482303142999999	28.90299988	3.1227316860000003
1.069973946	23.95100021	-1.388926029
-1.818896532	23.6515007	-7.313650131
5.521277427999999	35.23300171	3.30759573
5.773934364	37.15806198	5.177447319
-3.849289417	47.35387802	-22.85342789
-7.51364994	23.34633255	3.794835806
4.223428726	20.68624878	7.613649845
7.005913258	36.28091812	-7.172991276
6.351327896	37.20191574	-6.239237309
3.815999985	28.64125061	7.613649845
-7.600684166000001	22.5998764	3.7407135960000004
-0.9245350361	20.70233345	6.347151756000001
7.327787876	34.4363327	6.973163605
7.232096672000001	35.15800476	7.118406296
6.877930641	36.28091812	7.136212826
7.462785721	23.41066742	-4.343880653
-7.363650322000001	29.87299919	3.907886982
-6.823153018999999	20.60583496	4.815693855
7.600441456	23.45891571	-3.986387014
-3.69771409	23.34633255	-7.613649845
-6.706067085	29.0316658	1.307423115
-5.389005184	55.5902977	-11.09465027
-5.043290615	27.96699905	-5.105119705
-6.825474262	25.86008453	2.9769983289999997
-4.234272003	33.93835831	2.354635
7.613649845	23.54854202	-3.842285633
-3.8468608860000004	29.32116699	-7.4619226460000005
-4.17769146	20.96850014	-7.600684166000001
-1.333118558	35.63299942	-2.14787674
4.065714358999999	26.64500046	7.613649845
3.3498606680000003	27.42016792	7.313650131
-6.886060238	21.89566612	3.337659121
7.600441456	25.8747921	-4.314350605
-4.193302155	26.51633453	-7.538650036
-7.007500648	29.91550064	4.245723248
7.252617358999999	23.86599922	-3.051234245
-5.04917717	29.71733284	-6.086670399
-3.849289417	46.52821732	-3.938980579
-7.252459526	23.41066742	3.798655987
7.06910944	20.79883194	-3.694326878
5.607102871	26.5806675	-2.509315252
-4.500107288	25.21120071	-7.313650131
-7.252322674	22.46237373	4.877951145
3.798655987	20.76666641	7.252459526
-1.786776781	24.0359993	-6.218637466000001
4.147140026000001	22.39362335	7.129991531
1.4735429290000002	29.95800018	3.9546847339999998
-6.946660042	28.09566689	3.84243536
-7.130181789	20.31633377	3.745883942
-4.0709095	29.43375206	-7.588071823
5.196540833	53.24893188	-10.16290474
-5.769309044	28.29750061	-7.313650131
-7.363650322000001	29.06383324	4.460565567
-6.824703217000001	29.5996666	3.587918043
6.579378605	28.99950027	-4.037279129
-6.451589107999999	29.77616692	6.480189322999999
4.341940403	23.59266663	7.51364994
1.572070956	25.59000015	7.313650131
4.299247265	24.91740036	7.252419949
6.716617584	6.948047637999999	-0.40410360689999997
-7.588071823	19.77954102	3.9576754569999997
-4.911646366	28.70999908	-3.180390358
6.949093819	19.82366753	-1.31455183
-6.591100216	26.70933342	-2.151507139
-6.641317367999999	25.69400024	3.583423138
-4.212368011000001	23.95100021	-0.7403287888
7.58864975	29.55554199	-4.282628058999999
5.2663688660000005	33.78861618	6.713027477000001
4.200042725	27.87049866	7.313650131
6.574075222	21.7670002	-6.837534428
7.069830418	27.04425049	-2.552221298
-7.06920433	26.06599998	3.543710709
-7.130062102999999	25.56875038	3.996674299
-3.079431534	44.33495712	-7.313650131
-7.613649845	28.96733284	3.6319999689999998
-2.346666574	55.91685486	-0.2651357055
5.481154442	25.50499916	-3.349059343
7.130579947999999	29.38549995	-2.985954762
5.239486217	28.36624908	-2.868783474
7.600571632	27.00987625	-3.863515615
-7.085070132999999	36.50403976	7.269463539
-6.884458542000001	28.99950027	4.816106319
-6.803706646	36.62799835	6.212417126
7.38864994	19.62549973	-3.9118411539999998
6.808211327	34.4363327	7.106711863999999
3.8830769060000003	23.99349976	6.457341671
-7.07574749	25.21120071	-6.820299148999999
5.48347187	26.83799934	-2.875940323
2.026440144	26.64500046	5.974469185
6.824193954	29.87299919	-3.991122007
3.6449301239999996	21.03725052	7.5376210210000005
-6.822852612	22.29050064	5.053592682
7.363650322000001	21.20912552	-3.3552083969999997
0.8956993222	23.47500038	1.0844416620000001
6.94582653	29.2246666	-4.75705719
1.113377213	29.5996666	0.09075425564999999
-4.644127846	23.86599922	0.7532894611
7.600571632	22.22175026	-4.355044365
6.577682018	27.38800049	-4.933094501
4.354171753	27.38800049	-7.074190617
0.6990013123000001	27.64533424	-5.621281624
4.854453087	27.38800049	-5.8787889479999995
7.613649845	20.31633377	-4.144571303999999
-0.746290803	12.77266693	4.833256721000001
-6.701555252	26.83799934	4.1404023169999995
7.362934589	29.12816811	-3.492698908
-4.818945408	28.12783432	-7.313650131
4.286935806000001	22.05649948	7.600684166000001
-4.0881586069999996	20.31633377	-7.38864994
-4.9346432689999995	21.70266724	-6.823002815
7.07354784	32.73978424	5.618558407
4.289915562	23.47500038	7.487786292999999
2.189134836	27.31925011	7.313650131
4.7566404339999995	25.35810089	6.884524822
-7.397580147	36.33050156	6.905105591
-5.47530365	23.0890007	4.584432125
-1.924644709	46.23404694	-23.99009514
-7.600571632	25.90420914	4.245763779
6.24379158	20.70233345	7.0675001139999996
-6.453444004	23.53383255	5.646712302999999
4.0	22.02433395	7.362219334
-6.539440632000001	35.03300095	-4.969770908
6.580049515	27.31925011	-3.68310976
-7.362934589	23.88724899	4.414961338
6.928720951	62.29664993	-4.779437542
6.928720951	47.35387802	-22.4745388
-7.600571632	27.7579174	4.300634861
4.0	26.09816742	7.4619226460000005
-6.639823437	19.67749977	4.442733288
-7.068137646	23.24983215	5.233373165
6.342788696	23.82799911	-0.8031160831
-6.701755047000001	27.58100128	3.988910198
-6.450325489	36.38008499	-6.670093536
3.3481264110000004	23.86599922	7.252529621
-4.913333416	49.50125122	6.383649826
4.11471796	30.0217495	7.462786198
7.613649845	29.70262527	-3.6845712660000003
-3.863515615	26.06599998	-7.600571632
-7.600441456	26.21074867	3.877065897
-2.132888556	33.03942871	-6.597564697
6.158863068	50.52826691	-22.09564972
6.24379158	22.63425064	7.0675001139999996
3.5359785560000003	21.1060009	6.763618946
2.995743275	29.83499908	5.360853672
-7.159982681000001	36.57841492	-7.158421516000001
-7.007500648	29.32116699	4.245723248
6.947033405	23.05683327	-3.490311623
4.0777540210000005	21.83133316	5.967346191
-2.01302433	29.2246666	2.897542
7.313650131	21.31225014	-3.5999143119999997
7.225028038	36.28091812	7.125729561
1.641839743	11.87657166	1.7461551430000002
6.11958456	8.292190552000001	1.7602689269999998
-6.825318812999999	21.1060009	3.100406647
7.51364994	22.15299988	-4.102581978
-3.699364901	20.09116554	-7.600571632
3.644956112	29.77616501	7.600571632
-6.967891692999999	34.2875824	-7.371282578
-6.205230236	34.98300171	-6.67352581
-4.397017956	19.67749977	-7.387906551
-7.007539272000001	23.76916504	4.195473671
-6.453969955	27.04425049	5.40858078
3.6457190510000004	29.24074936	7.587527275
-3.9711558819999997	25.35810089	-5.722923279
6.136704922000001	34.93299866	7.213398933
7.337934494	28.53812599	-3.615278482
-4.862001418999999	24.32979965	4.683124065
-7.363650322000001	27.45233345	4.644791603
-7.600571632	21.7670002	4.027204514
-6.333991051	26.32333374	4.286994457
-4.343880653	22.70299911	-7.462786198
-7.337961197	22.53112602	3.4712448119999997
3.785608768	20.83099937	6.640965939
-5.234649658	22.63424873	3.755607367
-3.842285633	28.07958221	-7.613649845
-6.828201293999999	26.19466591	0.8173546195
3.50325346	20.63800049	7.462785721
-6.36450243	34.58508301	-6.756543159
3.6884119510000004	28.29750061	-3.405148983
7.369694233	34.98300171	6.689520358999999
7.007222176	26.32333374	-4.597515106
3.8348960880000003	21.27787399	6.579761982000001
-4.423114776999999	31.24157143	1.2036683559999999
2.898993492	29.83499908	-6.352138042000001
-6.946946144	25.2846508	3.5406177039999998
7.068602085	23.82799911	-4.4976215360000005
-3.4367179869999998	20.60583496	-6.824893951
-7.007977009	19.68700027	3.642668724
-4.038147926000001	29.62908363	-7.462786198
6.6414060589999995	22.83166695	-3.532871485
6.894990443999999	35.38299942	7.313650131
-4.6967449189999995	26.16249847	-6.823303223
-6.206996918	21.17475128	5.883912562999999
-3.6319999689999998	22.39362335	-7.613649845
-5.389005184	53.2007103	-15.54553509
-5.390768051	25.8306675	-2.927193165
7.313650131	28.83866692	-1.695483685
-7.613649845	28.07958412	4.118285656
-7.587527275	20.04429245	3.64571929
-6.947399139	22.35924911	3.1039941310000003
-3.77412343	26.45199966	-7.5376210210000005
-5.200713158	35.73300171	6.132990837
7.613649845	19.72070694	-3.947428465
-6.6414060589999995	29.38549995	3.532871246
-1.169995785	31.84085655	-3.518817902
3.740470171	22.5998764	6.8856148720000006
7.252338886	23.44283295	-4.549554825
5.821068287	18.30166626	-2.8441972730000002
-6.823875427000001	26.3876667	4.243127823
1.980000019	52.46229935	1.365149975
-4.186034203	26.83799934	1.233503461
-7.563650131	25.71299934	3.8185606
7.406478405	34.63466644	-6.931653976000001
-7.38864994	27.00987625	4.440794945
-6.869357109	36.23133469	-7.240036964
-6.885501862000001	20.44499969	3.841184616
-7.51364994	21.79916763	4.30774641
-5.768816471	21.38100052	-7.190711498
-3.632514954	28.12783432	-6.580145358999999
-7.072193146	35.83300018	-6.3159570689999995
-3.038702488	21.89566612	-6.825396538
5.686729907999999	51.96879196	5.28899622
4.8181447980000005	24.01474953	7.191011906
7.191133976000001	21.73483276	-4.34854269
-4.296796799	21.95999908	-7.068728924
4.335072994	31.09168816	5.489356041000001
5.133469582	30.6422863	-0.006013556849
4.113395691	23.66620827	7.587560177
-7.3211026189999995	34.93299866	7.037325382000001
4.336402416	26.70933342	7.337961197
-5.364593029	20.70233345	2.255376339
-3.96976018	22.9924984	-7.562560081
0.2917816043	32.44014359	-6.098806858
3.3456649780000003	27.70966721	5.359086037
6.337491035	29.35333252	-2.900978088
-7.186327457000001	35.95800018	-7.186940193
-4.918766022	33.33907318	1.636411071
-7.253382206	33.33907318	6.894778252
6.651522636	34.53549957	-6.722220898
7.06836319	21.79916763	-4.876755714
7.413650036	23.84700012	-3.9578976630000002
3.6845712660000003	28.07958221	7.613649845
-3.6901204589999996	27.77400017	-6.885709286
-7.6011495589999996	27.82225037	4.381839752
7.007817267999999	23.73974991	-3.8939418789999998
-4.04576683	28.80649948	-7.068887711
7.348807335	34.83300018	-6.989480019
6.683292866	36.18175125	-6.262103081
3.645142794	20.41283417	7.613649845
1.924644709	39.52534103	1.7421817780000002
4.355070114	21.2778759	7.5376210210000005
6.640478611	27.48450089	-4.088887215
-7.17999649	35.95800018	7.136010647000001
7.588071823	27.90266609	-4.042324066
0.917447865	21.89566612	-6.58876276
-6.243453979	28.22875023	-6.944411755
-1.154786825	47.50511169	4.156058788
-4.378520966	19.70599937	-5.4762787820000005
7.264389515	36.47925186	-6.8437709810000005
-6.153609276	35.48299789	-6.941040516
-1.7808786630000002	27.25049973	2.397081375
-4.182528018999999	32.73978424	5.816893101000001
-4.240751743	20.1554985	-7.438650131
7.313650131	30.79205704	-3.123059511
6.573624134	28.03133392	-7.075592041
5.646712302999999	25.54750061	6.453444004
-7.252434731	21.20912552	3.948839903
-3.923703671	29.16033363	-7.46364975
-4.935804844	20.1554985	-7.0069952010000005
4.672471046	21.20912552	7.3386502270000005
-5.22403574	15.46095276	2.333307981
-2.694502592	47.40826797	-16.66898346
7.313650131	19.60424995	-4.500107288
3.6339745519999997	26.67716789	6.641228676
-7.252522469	20.76666641	3.398180485
-4.05652523	29.54083252	-7.58864975
-4.240540028	25.61124992	-6.640174866000001
4.201166153	29.97924995	7.437824249
-1.12784493	22.83166695	-0.5839810371
5.396845817999999	23.47500038	4.130489826
3.769490957	22.73516655	7.362934589
6.954556465	35.08300018	7.395627499
-7.294155121	35.28300095	6.911633967999999
-7.05227232	34.41154099	7.306058407
-3.90065527	26.13033295	-7.587527275
6.823493957999999	26.83799934	-4.545538425
-7.600684166000001	29.25683212	3.713064432
-2.034725904	23.0890007	2.157701731
-5.8476758	27.83833313	3.35921526
6.88649416	27.70966721	-2.978794813
3.339407444	20.38066673	6.947136878999999
-2.487865925	20.44499969	-4.875860691000001
-7.19101429	22.29050064	4.599089622
3.6582856180000003	27.11300087	7.613649845
-7.413650036	29.0316658	3.663180828
6.34120369	31.24157143	-4.540873051
3.710856915	21.60616684	7.613649845
6.886003494	19.79425049	-3.388015747
-7.363650322000001	27.77400017	3.907886982
-7.313650131	39.45335007	5.245890617
3.3401288989999998	32.73978424	4.444738388
-6.331071377000001	35.28300095	6.876429558
7.587493896000001	27.67749977	-4.312127113
7.069596767	29.41766739	-2.9224529269999997
3.4519906039999997	20.83099937	5.480744362
-3.9605712889999998	19.88249969	-7.613649845
4.179999828	58.87790298	4.924111366
3.944205523	20.60583496	7.007736682999999
-6.762185097000001	26.51633453	4.544975281
6.462776184	28.03133392	-1.42371273
-7.437824249	26.35549927	3.959596395
-4.497000217	29.71733284	-7.007341385
6.567358971	18.30166626	-4.26629591
-2.276813507	29.48200035	-6.095421791000001
-4.097996712	20.57366753	-7.1912527079999995
3.55793047	29.09600067	5.602468491000001
3.885083675	30.34264374	7.252607822000001
-7.306058407	36.00799942	-7.05227232
-3.56699276	19.68700027	-7.337961197
4.34776926	19.73541641	7.129896164
3.734665394	31.39172554	7.313650131
7.587493896000001	26.30725098	-3.9718766210000003
-0.5261100531	29.48200035	3.100752115
2.13912487	22.70299911	5.6087388989999996
3.7947380539999997	27.61316681	7.069046021
6.540588856	36.03300095	6.591828346000001
-7.587493896000001	29.11208344	3.8584599489999998
4.183589458	21.95999908	6.211749554
-2.368761539	30.94192886	-1.05564189
7.588071823	22.86383438	-4.382026672
1.156780481	20.83099937	1.57043457
3.756702185	28.46937561	7.561470508999999
3.2836594580000003	26.45199966	-0.9602086544
-4.421023846000001	27.87049866	-7.413650036
7.600605011	21.86349869	-3.781461239
6.703047752000001	22.49674988	-3.220239401
-2.770419121	29.48200035	-6.093863487
3.634943247	30.04299927	-6.114082813
-6.8243846889999995	22.83166695	3.839919806
6.583641528999999	34.48591614	6.872907162000001
-7.408607483	36.47924805	-6.836848736
7.5376210210000005	20.79883194	-4.290896416
-6.762114525	26.5806675	4.595420837
-7.46364975	20.21983337	4.076296329
-6.61725378	36.08258438	-7.146416664
-2.8044095039999997	27.93483353	-7.2526559829999995
-4.39361763	29.5996666	-6.762400627000001
1.187999964	63.81298447	2.005034685
0.7753934264	60.35842896	7.081150055
7.313650131	22.4279995	-3.3498606680000003
-6.6029076579999995	34.38674927	7.183075905
0.7698578835	42.47677994	0.4259364903
3.440012455	29.32116699	6.947041512
-5.531718253999999	27.18174934	-7.313650131
7.5376210210000005	21.92783356	-3.9674899580000003
7.600683688999999	27.9509182	-3.63146925
-0.8961848617	26.06599998	7.313650131
-0.9623223543000001	52.1905899	-7.69379282
-2.890254736	22.83166695	-5.971469879
5.114215851	23.02466583	-3.4424116610000004
3.775359869	27.51666641	0.9999730587000001
3.4643604760000004	46.90273666	2.352398396
-5.114500523	27.07862473	-7.068212986
7.346097469	35.08300018	7.006245613
4.05652523	20.46108246	7.58864975
7.362219334	25.59000015	-4.184678555
-7.313650131	30.19299698	3.33940196
7.008633137	28.26312447	-2.858964682
-3.105784655	25.67499924	-7.0084385870000006
-6.389740467	36.03300095	-7.266671658
-4.449424744	26.25899887	-7.252357006
-6.945897102000001	28.36624908	4.6472959519999995
-6.005191803	21.95999908	-6.821650982
7.232071877	35.38299942	-7.079398632
-7.181763172	36.13216782	6.985445976
7.600571632	20.20375061	-4.082075119
5.3621001239999995	20.57366753	-2.7489542960000004
7.587493896000001	27.56491852	-4.141540051000001
6.886060238	27.70966721	-3.337659121
3.577901602	22.29050064	1.9930673840000002
-2.864332676	22.35924911	-7.191642761000001
7.070142269	26.64500046	-2.058579206
6.333477974	19.66799927	-4.490165234
7.273459435	35.03300095	-7.061993599
5.7627639770000005	29.91549873	5.7156353
-7.537560462999999	22.66862488	4.0
1.9871660469999999	19.82366753	4.635559081999999
-4.354280949	21.27787399	-7.587527275
7.587526798	29.67320824	-3.6457190510000004
3.05302453	26.22683334	7.313650131
3.90429163	22.35924911	7.600441456
-7.072406769	36.50403976	-7.2895150179999995
-0.9734890461	22.02433395	-3.736407757
-6.884524822	19.62549973	4.7566404339999995
-7.613649845	20.76666641	4.354857445
-1.924644709	45.72123337	6.325325966
-5.649427414	28.90299988	-7.067874907999999
7.414352893999999	35.33300018	6.98162508
-3.6977143289999996	20.78274918	-7.613649845
-4.054548264	23.21766663	-7.6011495589999996
6.461958407999999	26.19466591	-1.79391408
-3.943474293	25.96304321	-7.58864975
1.5506708619999998	21.63833427	6.584088326
3.829030037	28.43499947	7.51364994
-7.00834322	26.19466591	3.2291946410000003
-1.7202488180000002	22.15299988	-3.9506044389999997
-7.122699261	34.78341675	-7.197282314
-6.954471588	34.33716583	-7.25421381
7.346097469	35.83300018	7.006245613
3.796046257	26.00716782	7.130157471
-6.701117039	29.2246666	4.392902374
-7.6011495589999996	26.80583191	3.618160248
3.8866987230000003	21.31225014	6.64083004
3.626565933	31.09170151	6.9494524
6.7013559339999995	22.32487488	-4.29189539
4.04789257	29.89424896	7.191228867
-3.558116913	25.67499924	-7.4378247260000006
-5.975326537999999	20.31633377	1.779639721
3.079431534	47.08496475	6.727228165
7.613649845	20.93412399	-4.092000008
-6.378547192	35.28300095	6.657717227999999
7.129863739	20.60583496	-4.498242855
-4.099009037	24.84395027	-7.25245142
-7.600571632	25.86008453	4.300635338
5.773934364	49.87426758	-20.58009529
2.6434543130000003	22.83166695	5.972326756
5.623462677000001	22.29050064	1.192588449
-6.82882452	23.59266663	0.3237217069
6.344658852	26.5806675	-0.06269416213
-3.54871726	30.6422863	-6.704868792999999
2.694502592	52.47250366	-7.882609844
7.362935066	23.0890007	-4.230508803999999
4.163645744	20.28416634	7.6011495589999996
3.769490957	28.90299988	7.362934589
5.851802826	21.50966644	-2.269667625
7.191189766	20.28416634	-4.298430443
7.25233078	20.41283417	-4.818544865
7.192012787	27.18174934	-1.691928864
-5.233063221	27.04425049	4.065609455
-0.4238241613	23.59266663	6.587828159
-7.600571632	21.39708328	3.9727954860000003
4.548398972	21.24349976	7.129801272999999
6.823367118999999	21.67050171	-4.646342754
-2.30957365	63.899189	-25.50564957
-2.661324263	25.71299934	-6.58198452
2.9224529269999997	29.38549995	7.069596767
-4.685678005	28.09566689	-5.229735374
7.130493164	19.94133377	-3.171071291
5.004076481	50.52826691	-20.20120621
-5.23767519	30.49240685	4.358371735
6.842370033	34.53549957	-7.378051281
-7.613649845	26.4359169	4.315428734
4.75705719	20.12333298	6.94582653
-3.289101601	19.68700027	-6.94722414
7.587527275	22.73516655	-3.8725318910000004
-7.069558144	29.85400009	2.9841580389999995
3.4526691439999997	22.70299911	7.413650036
-4.234218597	50.20126724	-21.33787155
-7.343460082999999	36.33049774	7.012495041
-7.313650131	28.64125061	5.531718253999999
-7.389559268999999	35.23300171	6.854551315
1.791097879	18.00258255	7.110493182999999
-3.548364162	29.54083252	-7.25249815
-6.07643795	34.83300018	6.975087642999999
3.923703671	28.36624908	7.4636502270000005
5.838569641	29.91550064	-5.763256072999999
-3.781461239	23.56324959	-7.600605011
-7.487745285	23.8872509	4.03601408
-3.8028571610000004	26.94112396	-7.613649845
6.584555626	27.04425049	-1.3038588759999998
-7.5376210210000005	21.1060009	4.161703587
-7.252452374	20.79883385	3.84871006
7.613649845	21.63833427	-3.645142794
-4.354280949	27.79008484	-7.587527275
5.522552012999999	9.188285828	0.28975057600000004
-3.807639122	27.11300087	-7.337934494
7.192235947	30.6422863	-3.4069523810000004
-4.546666622	61.34544373	-1.959242821
4.759139061	21.95999908	7.252339363
6.0851655010000005	19.62549973	-5.525901794
6.947516441	23.99349976	-2.980585098
7.58864975	20.5897522	-4.05652523
-7.19101429	26.74150085	4.599089622
-4.155558586000001	25.93362617	-7.588071823
-4.994500637	21.00287628	-6.884262085
-6.703047752000001	29.85400009	3.220239401
3.946511507	29.38549995	7.130086899
-4.078856945	20.3484993	-7.613649845
3.114730835	23.83749962	7.313650131
-7.2590909	35.93299866	6.795868874
-3.727257252	26.83799934	-7.6011495589999996
5.050649166	23.15333366	6.332062721000001
5.769309044	22.22175026	7.313650131
-3.287310123	28.67562485	-6.886154652
3.678451061	19.70599937	7.4377861020000005
-4.234218597	38.16939163	-7.313650131
3.699364662	23.69562531	7.600571632
5.773934364	38.16503906	-6.88749218
-3.632514954	21.38100052	-6.580145358999999
3.8153212069999998	22.73516655	7.362218857
6.926470757000001	34.48591614	6.942869663
5.22403574	19.04937553	-4.26629591
-3.470410347	22.4279995	2.69346571
-7.4877448079999995	21.7670002	4.4709267619999995
7.613649845	22.37643623	-4.315428734
7.613649845	23.75445747	-4.026285648
-4.029970646000001	8.292190552000001	-0.9901512861
-2.393066645	21.1060009	-5.851335526000001
-5.479768752999999	22.4279995	3.657873392
-7.313650131	49.20579147	-2.502998352
7.600684166000001	25.9189167	-3.740713835
-7.00858593	23.59266663	2.9206697939999997
4.586049557	35.13299942	6.882120132000001
7.600571632	28.46937561	-4.027204514
-3.3422846789999996	29.09600067	-5.236868382
-4.249186039	21.54183388	-7.252388477
-6.093460082999999	50.48826599	4.55922699
5.154537201	20.44499969	3.653882742
-6.948041916	20.05900002	2.425249338
7.195043087	35.03300095	-6.614915848
-7.438650131	19.70599937	3.598747015
-4.392179489	29.41766548	-6.639912605
-3.93608737	21.70266724	-6.579570293
-4.75954771	25.65374947	-7.313650131
-4.9377408030000005	20.47716713	-7.313650131
-4.092936039	19.68700027	-6.88526392
-4.863556862	34.23799896	2.977705717
-4.31893158	31.39131927	-5.978518963
1.980000019	60.35842896	5.6538805960000005
-4.336819172	22.39362526	-7.413650036
3.8879058360000003	25.56875038	6.7019939420000005
-6.884596348	22.66862488	4.697170258
-3.4647636410000002	20.96850014	-5.969474792000001
-2.8026204110000004	26.3876667	-7.191662312
-7.588071823	22.41081047	3.617973328
7.5376210210000005	25.54750061	-3.9674899580000003
2.9206697939999997	25.67499924	7.00858593
6.080274582	26.97550011	-7.07528019
7.313650131	27.31925011	-3.114730835
4.281121253999999	22.4279995	7.4378247260000006
6.420355797000001	35.53299713	-5.25098753
-1.824281931	23.59266663	0.9174009562000001
-2.099830866	29.83499908	-0.06181875989
4.8148932460000005	29.35333252	6.700517177999999
2.742710352	28.87083435	7.252667427
-7.5376210210000005	28.77433395	4.161703587
6.825021744	19.73541641	-3.3359184269999997
-6.4518656729999995	27.83833313	6.36111021
-6.979030132	34.7090416	7.366104602999999
4.08989954	25.63249969	6.7016744610000005
-3.847459316	27.31925011	-7.191292763
7.462786198	20.57366753	-3.88528204
2.687458038	20.31633377	-5.149045944
-7.313650131	58.49929047	-9.602564812
-3.771261692	27.38800049	-5.968332291
2.3898475169999998	23.21766663	1.53426528
3.8999786380000003	29.84449959	7.313650131
6.7620434760000006	22.15299988	-4.645866871
-2.66491437	23.71033287	-6.7039241789999995
6.11958456	18.30166626	-4.6726098060000005
-3.4465942380000003	27.04425049	-7.191419601000001
5.3570022580000005	22.83166695	-3.758208752
-4.276000023	26.61283493	-7.613649845
-2.7417998310000002	27.25049973	-5.118196964
-3.89485693	28.41781235	-7.613649845
-5.113627434	27.11300087	3.545936823
7.563650131	25.56875038	-3.6976013180000002
4.333672523	20.3484993	7.562560081
-7.114535332000001	34.56029129	7.266741753
3.759345293	28.06349945	7.337961197
-5.596418858	26.19466591	4.926899433
6.959303379	35.38299942	7.2961092
3.849967957	28.53812408	7.313650131
7.613649845	26.62891769	-3.645142794
-6.1131887439999995	33.48908615	5.741605282
7.069401741	20.2519989	-3.2309789660000003
4.179999828	58.3843956	-2.2980642319999998
-4.013142586	26.97550011	-7.613649845
-7.337934494	23.12116623	4.0
3.8223087789999997	26.40374947	7.600683688999999
7.19107008	25.69400024	-4.548976898
-4.170969963	20.50933456	-7.51364994
-7.373394489	35.23299789	6.631772995
-4.693339348	22.83166695	-6.332964897
2.015728235	29.77616501	5.609283924
-6.702287674	30.26770782	4.281742096
-3.82825923	30.04299927	-3.680060625
-4.39582634	20.31633377	2.967436314
4.3284869189999995	11.42852402	1.160107493
-7.0228405	35.10800171	7.368578911
-7.191387653	24.0359993	3.5468106269999997
7.091434479	34.48591614	-6.622070312999999
4.150042057	21.07162476	7.600684166000001
-4.545538425	20.50933456	-6.823493957999999
3.220239401	25.67499924	6.703047752000001
-2.30957365	59.84553909	-21.56904984
-7.121185303	37.30044174	-6.885180472999999
4.184000015	21.86349869	7.613649845
7.252578259	27.51666641	-3.29805851
1.980000019	51.96879196	0.4125071466
5.615898132000001	30.94192886	-2.8417897219999997
-7.072947025	23.34633255	-2.3841989040000002
-0.8595299125	25.94833374	0.1486252546
6.719490051	22.56550026	7.190411567999999
-2.929611683	28.99950027	-7.313650131
1.786776781	19.82366753	6.218637466000001
-7.015133858	18.1521244	3.656825066
0.7698578835	38.50515366	-3.438218594
5.389005184	58.04391861	-17.49835014
-4.197142601	23.69562531	-7.613649845
-3.43293786	14.56485748	4.602340221
-4.209075928	21.50966644	-0.4935997427
2.2625217440000003	22.63425064	5.608193397999999
-3.890320301	23.05683327	-6.82432127
-6.640127659	29.57024956	4.2910785680000005
2.687458038	23.59266663	-5.149045944
0.9934189915999999	23.95100021	4.415848732
5.7237648960000005	23.47500038	-3.766043425
-6.632591248	35.73300171	-6.40170002
-7.3386502270000005	20.31633377	3.90393281
-3.79735446	27.25049973	-7.191268443999999
-6.121034622000001	21.1060009	-5.837213993
-4.619147301	46.23404694	-23.61120605
4.169576645	22.58268738	7.58864975
-3.6845712660000003	20.41283417	-7.613649845
0.34460151200000005	25.59000015	-0.8739976883
-5.969751835	29.03166771	3.3626098630000003
1.918322206	25.8306675	2.288573265
-7.362218857	28.93516541	4.5540366169999995
5.268783092	35.23300171	-4.7271590230000005
-7.252338886	26.80583191	4.549554825
-3.388015747	23.37849998	-6.886003494
-1.924644709	63.44878387	-21.41905022
6.884195328	23.85649872	-5.053966522
6.093084335	23.02466583	-3.017221689
3.079431534	47.166996	-4.726237297
6.499330044	35.03300095	5.714461327
-4.205164433	29.85400009	-7.51364994
-7.007036209	21.67050171	4.876363754
-3.937243938	25.71299934	-6.6407036779999995
3.638071775	20.38066673	7.4378247260000006
7.613649845	22.13691711	-4.013142586
6.945713997	20.28416634	-4.8759679789999995
-0.7698578835	46.23404694	-22.4745388
4.584432125	20.70233345	5.47530365
6.2079992289999995	19.82366753	-5.526495457
1.641839743	10.53242874	1.7744671109999999
3.040492773	21.63833427	6.886426926
6.821200371000001	19.68700027	-6.362042904
4.645866871	29.91550064	6.7620434760000006
-5.389005184	64.33951569	-11.09465027
-5.3670859339999994	23.82799911	1.7617982630000002
-6.885837555	28.77433395	3.5390639310000003
7.252294064	29.80558205	-5.056174278
-3.6449558730000002	23.84225082	-7.600571632
3.051234245	21.20912552	7.252617358999999
-0.7060919404000001	23.47500038	5.379550457000001
-7.413650036	21.1060009	4.463126183
6.207322121	23.90850067	-5.764781475
4.4945149419999995	21.34662628	6.76229763
-4.029970646000001	16.20808411	-0.8126277923999999
3.96976018	23.99349976	7.562560081
2.877840996	21.38100052	-7.0732584
-6.822852612	26.67716599	5.053592682
-4.046836853	22.39362335	-7.1300373079999995
7.130086899	22.5998764	-3.946511507
5.641824722000001	27.38800049	5.347489357
-7.102984905	35.083004	-7.210227488999999
0.3849289417	53.17985916	-17.88876343
-7.291668892000001	35.28300095	6.868229866
7.008016109	20.47716713	-3.592419863
-6.70263195	23.84700012	3.48392415
1.754662156	29.5996666	5.123806
4.184679031	28.64125061	7.362218857
-6.94582653	26.94112396	4.757057667
6.713691711	34.16307068	6.95430851
-7.106761932	34.4363327	6.456602097
-4.314350128	20.10725021	-7.600441456
3.813333273	63.31947708	4.194342136
-3.921142817	29.84925079	-7.613649845
-3.711798191	23.53383255	-7.3386502270000005
4.1336865430000005	23.59266663	-5.1572632789999995
-7.130228043	28.06349945	3.645581007
-5.966913223	23.76916504	4.1799316410000005
-4.378520966	29.41766548	-5.4762787820000005
0.4477744997	12.32461929	-4.536959648
7.129544257999999	27.8061676	-5.174285412
5.522552012999999	15.9090004	-5.28208065
5.163476467	27.58100128	5.227171421
6.938003062999999	36.50403976	7.410532475
-3.583177328	35.43299866	-6.414019585
-5.351710796	19.54049873	4.805939673999999
-0.1269236356	23.21766663	-0.1196897551
-3.017221689	21.38100052	-6.093084335
5.846512794	20.44499969	-3.6662850380000003
-3.8907303810000005	29.83499908	-7.600605011
3.8584599489999998	27.40408325	7.587493896000001
4.595420837	28.09566689	6.762114525
-7.613649845	28.04741669	3.855428457
-6.954556942000001	35.58300018	-7.395627499
-7.007183075	25.35810089	4.647764683
7.613649845	26.5324173	-4.105142593
-4.93503046	23.41066742	-6.884333611000001
7.462786198	22.99250031	-3.80898571
7.313650131	29.65850067	-6.363286495
-7.191818237000001	23.86599922	2.308974028
7.588071823	25.94833374	-4.042324066
-5.105119705	29.85399818	5.043290615
-6.107107639	21.24349976	-1.4252274040000001
1.044807196	14.56485748	1.770130873
7.613649845	21.78308487	-4.065713882
7.130181789	26.70933342	-3.745883942
-4.756219387	21.27787399	-6.823227882
3.7894883160000004	23.82799911	7.413650036
-7.301582336	35.58300018	7.059004784
6.825708389	27.96699905	-2.7918860910000003
3.079431534	51.45178604	-19.44342804
4.236571312	23.36241531	7.613649845
-2.9206697939999997	21.8635006	-7.008585452999999
7.326214314	35.35800171	-6.989641666
7.313649654	34.58508301	6.923594475
4.157714367	29.27291489	7.613649845
5.773934364	51.51023865	-6.378927707999999
4.381397247	21.63833427	5.72123909
7.007221699	25.43154907	-4.597515106
-4.534074783	26.83799934	-7.46364975
7.068887711	26.32333374	-4.04576683
6.938559055	36.03300095	7.225725174
7.4619226460000005	25.8306675	-3.8468606469999997
4.680541992	30.1928215	5.354310036
2.940125227	25.59000015	3.4647529130000003
6.946564673999999	24.47669983	-3.943041801
-3.643854618	24.91740036	-4.868562698
-4.915117264	33.93835831	6.570578575
5.967961311	30.34264374	-4.677337646000001
3.220081806	27.38800049	-3.3929092880000002
-7.587560177	26.87237549	3.7732081410000005
3.225612402	20.31633377	6.886221886
-5.966203212999999	27.11300087	4.384273529
-2.18198967	19.49799919	-7.070064545
-6.486097336	36.33050156	7.099388599
4.936579227	19.70599937	7.1296567920000005
4.091064453	19.85308456	7.562560081
-7.0681753160000005	29.0316658	5.173936844
-3.687872648	21.1919384	-7.587493896000001
-6.096923351	31.54121399	5.754413605
0.5912148952	23.86599922	-0.8812315464
7.600571632	19.73541641	-4.027204514
5.004076481	59.30815125	-9.194649696
-6.703340054	28.43499947	3.035122395
-6.588414669	36.33050156	6.258998871
-4.113395691	23.0407486	-7.587560177
-6.699389935	20.12333298	5.528821945
4.05652523	20.4932518	7.58864975
7.339290619	34.73383331	-6.4893445970000005
-1.041038394	19.70599937	2.375379562
-5.321358681	33.4888916	-5.874422073
-5.686729907999999	62.8259697	-3.314528465
-6.928720951	38.44454193	1.298918605
4.140079021	28.43499947	-4.6781106
-5.1758260730000005	36.42966843	6.285594463
-4.0	25.67499924	-7.313650131
-4.24075222	28.57250023	-7.438650131
-4.645397186	22.02433395	-6.70075798
3.951697826	25.63249969	7.337961197
-1.95974493	31.54121399	6.5800175670000005
3.2033784389999997	23.21766663	-4.032039165
5.0484538080000005	23.28199959	5.963962078
-3.709103107	21.92783356	-7.5376210210000005
-6.158863068	45.92874146	2.0710771080000003
7.0715446470000005	22.4279995	0.1628097892
-6.355831146	23.95100021	-4.361458302
-6.8047752379999995	35.78300095	7.414545536
4.44406271	25.88950157	6.762330055
-7.294807911	36.47924805	-6.986072063
7.3054265979999995	35.60799789	7.0277071
-5.17463398	26.64500046	-7.1909127239999995
-6.970152855	34.78341675	7.40289402
2.480716705	29.83499908	4.632131577
-6.826643467	19.94133377	2.0514369009999998
-5.115580559	20.18766594	-7.252285004
4.245723248	20.73450089	7.007500648
-0.7698578835	50.75831604	-16.2656498
4.619147301	44.00906754	-18.28231621
6.452115059	24.0359993	-6.242055416
-7.613649845	28.12783432	4.052571297
7.587527275	20.57366753	-3.9859385489999997
-3.690805435	21.99216652	-7.387906551
-5.40858078	22.83166695	-6.453969955
6.2056427	27.70966721	-6.360488415
6.231455326	34.63466644	-7.218048573
-7.190387726	29.35333252	6.838312149
7.538650036	27.25049973	-4.064434052
-5.403618813	23.21766663	-5.4715023039999995
5.403618813	28.29750061	5.4715023039999995
4.9346432689999995	29.1281662	6.823002815
1.641839743	18.60074997	6.5010223389999995
-7.188318729	36.28091812	-6.298601627
4.435871124	21.63833427	0.9805983305
4.193644524	28.26312637	6.885112762
-4.384273529	28.57250023	-5.966203212999999
-7.38044405	34.78341675	-6.58071804
3.7634286880000003	26.92393684	7.613649845
6.5798578260000005	26.4841671	-3.784300566
-6.928720951	53.74835587	-11.09465027
-4.0	27.42016602	-7.337934494
-7.5376210210000005	22.96033287	4.096683025
7.313650131	56.90386963	0.4125071466
-6.700517177999999	26.06599998	4.8148932460000005
5.621926308	32.14049911	-4.597729683
-0.6493592858	28.03133392	7.313650131
4.695893288	26.06599998	6.700717926
3.97187686	24.0359993	7.587493896000001
7.166224003	36.2561264	7.205041885
-3.705283165	26.29116631	-7.413650036
6.94745779	29.25683212	-3.042283058
6.175460339	34.63466644	6.104777336000001
-4.857522011	34.23799896	-6.263724804
7.362218857	20.50933266	-4.3693575860000005
7.563650131	20.3484993	-4.1814394
-5.401626587000001	32.14049911	-6.829401493
-6.762583733	29.1281662	4.292712212
-4.179999828	52.95580673	4.194342136
-7.126602172999999	35.60800171	7.253339767000001
7.132718086000001	34.73383331	7.2352104189999995
7.0734705920000005	33.78855133	-6.714367867000001
-6.089730263	22.02433395	4.079778194
3.6633517739999997	25.50499916	-4.674799919
6.7067871089999995	30.6422863	-2.384953022
7.130061626	19.51924896	-3.996674299
-2.30957365	61.72366333	-9.554040909
6.672641754	35.63299942	-6.955448627000001
-3.038702488	25.74241638	-6.825396538
5.22403574	6.948047637999999	-0.6927490829999999
7.437824249	21.8635006	-4.361927986
-7.130054474	23.88724899	4.096984863
7.58864975	26.29116631	-3.604320765
-6.543792248	52.8110733	-15.160182
4.121648788	29.85399818	7.561470508999999
-0.7698578835	45.21076584	-25.12676048
7.613649845	25.77183342	-4.118285656
-3.787631512	28.50374985	-7.562560081
-3.849289417	36.62799835	2.575717417e-14
-4.644791603	25.88949966	-7.363650322000001
7.5376210210000005	28.15999985	-4.290896893
4.04364872	20.3484993	6.946469307
6.703047752000001	29.6879158	-3.220239639
4.36853075	21.65441895	7.600683688999999
-6.973789692	36.03300095	-7.34702301
-5.886241436000001	25.71299934	-6.821801186
-6.940504551	18.97460365	4.57103157
-4.336402416	21.31225014	-7.337961197
-7.613649845	23.90850067	4.052571297
-4.042324066	26.40374947	-7.588071823
3.587918043	27.77400017	6.824703217000001
-1.539715767	46.45536804	5.222344875
-7.600605011	20.00016785	3.672192097
4.547330856	29.93675041	7.413650036
4.212751389	28.9834156	7.587526798
-2.4800696369999997	25.94833374	3.8045737739999996
3.636865377	23.53383255	6.763477325
-5.886707306	28.29750061	-6.944763184
5.361476898	20.89974976	-2.872348785
4.286935328999999	23.739748	7.600684166000001
0.5797481537	35.03300095	3.434576035
-7.413650036	29.65850067	3.663180828
7.313650131	16.80624962	6.907336235
-3.84871006	28.19437408	-7.252452374
-7.069172859	22.5998745	3.593915939
-6.945601462999999	23.34633255	4.994878769
-6.928720951	43.7605896	-3.4269649980000003
7.587527275	23.0890007	-4.127468109
4.288201808999999	20.70233345	7.3386502270000005
5.828584671000001	34.23799896	1.354268193
7.395627499	34.33716583	-6.703537464
-7.145057201	35.93299866	7.177052975
-7.179626465	35.68299866	-7.192974091
3.514252424	19.85308266	7.387906551
4.0	29.83499908	7.413650036
6.8854866029999995	21.07162476	-3.8915276530000003
7.363650322000001	26.32333374	-4.644791603
3.709103107	20.73450089	7.5376210210000005
6.716617584	19.42322922	-3.3520896430000002
3.386318207	22.76733208	6.8249578479999995
7.074501991	26.45199966	4.846903801
-3.3727662560000002	23.84700012	-6.336299896
-4.1089563369999995	29.54083252	-7.4877448079999995
5.473184586	22.4279995	-5.0455102919999995
4.095972538	29.06383324	7.068855762
-3.7947380539999997	29.97924995	-7.069046021
2.694502592	48.89555359	-1.296935558
7.19175148	30.6422863	-4.074940681
7.51364994	27.00987434	-3.7606418130000003
6.600410461	21.44533348	7.06727457
-2.917090416	26.97550011	-6.886563301
-4.144255638	22.96033287	-6.94637394
-1.924644709	46.24764252	-18.68564987
3.5359785560000003	25.21120071	6.763618946
7.413650036	26.97550011	-4.336819172
-7.069299697999999	22.53112411	3.393094778
5.631097317	26.83799934	2.9201436039999997
6.698840141	26.13033295	-5.885775566
6.1214227679999995	25.8306675	5.960248947
2.98774457	23.41066742	7.191604137000001
7.387934685	21.63833427	-4.0
2.30957365	45.32614136	7.313650131
-7.130463122999999	28.99950027	3.2327766419999997
-6.593398571	36.08258438	-7.32053566
-6.351327896	38.03035736	6.265686989
4.0	22.49674988	7.362218857
7.461922169	20.00016785	-4.0
-2.530767202	22.96033287	-6.338426113
7.191062927000001	25.94833374	-4.699298859
-4.060479641000001	27.21612549	-7.563650131
-3.991122007	22.73516655	-6.824193954
-6.543792248	37.23724365	7.20720768
7.46364975	26.87237549	-3.923703671
-7.413650036	22.15299988	4.336819172
3.736415863	20.54150009	6.70219326
-4.194562912	27.04425049	-6.946286201
-0.7698578835	51.43260193	-14.24898338
-6.5862531660000005	32.29032135	6.356695175
-4.147140503	29.1281662	-7.129991531
6.928720951	53.99026871	-17.89411736
-6.824193954	26.51633453	3.991122007
5.288856506	24.0359993	6.331460953
6.6409654620000005	27.14737511	-3.785608768
4.584432125	25.35810089	5.47530365
-6.944186687	23.59266663	6.481277466
-2.868783474	28.15999985	-5.239486217
-4.8181447980000005	25.61124992	-7.191011906
6.006045818	23.28199959	7.067649841000001
-4.225876808	28.96733284	-7.5376210210000005
6.962833405	35.53299713	7.388175011
[truncated: 78,001 more rows]
