# Supplementary material for: Prediction of temperature distribution in a furnace using the incremental deep extreme learning machine
Source: PeerJ Comput Sci. 2023 Feb 17;9:e1218. doi: 10.7717/peerj-cs.1218 (PMC10280622; doi:10.7717/peerj-cs.1218)
Supplement: Supplemental Information 10 — Derived from random samples from 2.8 million data in each working condition. Compared with 30,000 and 80,000 random samples, 50,000 samples can obtain more precise modeling accuracy, applied for Fig. 7 and Table 7. [file peerj-cs-09-1218-s010.csv]

x	y	z
0.7698578835	53.38387299	-6.551149845
6.759315967999999	34.78341675	-7.120507717000001
3.532871485	28.09566689	6.6414060589999995
0.5563087463	19.49799919	6.3434119220000005
-3.560929298	20.70233345	-1.2530884740000001
4.99601078	27.14737701	7.129622459
-3.332436562	26.4841671	-6.702831268
-6.0068998339999995	23.99349976	-7.313650131
7.613649845	25.69874954	-3.750285625
-7.362219334	23.47500038	4.0
7.562560081	23.47500038	-3.787631512
-2.886967182	52.61780548	-7.6908946039999995
0.9174009562000001	26.19466591	1.824281931
-7.164391994	17.8530426	2.8441972730000002
7.313650131	31.54121399	-3.19183135
-4.931545734	23.6515007	-6.332363129
7.329264641	34.23799896	-6.5032444
-7.51364994	21.17475128	4.13677597
4.296796799	20.60583496	7.068728924
-5.292809486	19.82366753	-7.068099976
3.35921526	26.00716782	5.8476758
-3.8153212069999998	29.57024956	-7.362218857
-1.343323469	14.56485748	3.894287825
-5.118483067	30.6422863	4.24851799
4.273552418	19.56175041	7.51364994
7.58864975	27.79008484	-4.05652523
-6.360177517	25.35810089	-6.082531929
-4.649663448	29.83499908	-7.252325057999999
-6.58151722	27.11300087	2.908136129
7.253659248	34.08816147	-7.133842945
-3.5795497889999996	22.02433395	-7.462786198
2.982374907	23.76916504	7.0085382460000005
2.7644605639999997	34.23799896	-7.058867455
-3.849289417	44.37846756	-15.05564976
6.955448627000001	36.08258438	6.672641754
-6.340607642999999	20.12333298	1.6669416430000001
-3.585038424	25.59000015	-7.362935066
7.067800045	27.45233345	-5.768300056
7.313650131	19.58300018	-3.3498606680000003
-3.51767683	30.00049973	-7.4377861020000005
2.238872528	19.49799919	6.297865391
4.244002818999999	23.79858208	6.885056018999999
3.6582856180000003	21.89566612	7.613649845
-2.30957365	60.74634933	-20.66905022
-6.891872883	33.48887634	7.25373888
-4.913333416	50.48826599	3.82945776
-5.773934364	59.09193802	-6.551149845
1.480190754	31.24157143	-5.853740692000001
7.488649845	28.46937561	-4.217026711
-6.702831268	23.12116623	3.3324368
7.562560081	28.77433395	-4.272848129
-1.809814095	22.96033287	1.4106277230000002
-7.191038609	22.46237564	4.649194241
-4.3215489389999995	25.71299934	-7.4377861020000005
7.587527275	29.30508423	-3.90065527
7.588071823	21.52574921	-4.2973775860000005
3.558116913	21.1060009	7.4378247260000006
2.27410531	28.57250023	-2.411549091
-7.191662312	27.04425049	2.8026204110000004
5.105120182	25.69400024	-5.043290615
-3.999999762	19.88249969	-7.613649845
-4.687380791	25.59000015	-5.47489357
7.078319072999999	34.23799896	-6.941965102999999
-3.459095478	21.50966644	3.186784983
-6.045514584	36.52883148	5.88156271
7.38864994	20.47716713	-3.9118411539999998
-5.722081183999999	27.77400017	4.176273823
3.5359785560000003	28.06349945	6.763618946
-6.584423065	31.39139175	4.903689861
-0.8884654045	22.15299988	-0.8378282785
-7.587493896000001	21.07162476	3.7450430389999996
-4.395055771	26.13033295	-6.884890079
3.5909237860000003	28.53812408	6.946858882999999
7.438650131	28.53812408	-4.24075222
7.137800217000001	36.08258438	-7.03233242
3.426429272	29.87299919	7.387906551
3.823455811	28.03133392	7.387934685
7.563650131	29.77616501	-3.939520359
-3.079431534	61.19675446	-22.88125038
-2.9224529269999997	22.49674988	-7.069596767
-0.04336516187	34.23799896	1.29545939
-6.900889874	34.58508301	7.34521389
-7.129951	35.25800323	7.193556309
1.980000019	49.50125122	-0.2651357055
7.191324234	20.1554985	-3.747242928
-7.253669262000001	33.48884964	-6.4701042179999995
6.330257893	22.49674988	-5.765274047999999
2.3681457040000002	20.83099937	0.7944250703
3.306203365	33.33907318	-0.3920844793
3.836160898	27.38800049	6.640877247000001
4.47871685	28.26312637	7.51364994
-4.111310959	28.57250023	6.8344244960000005
3.157806158	32.14049911	6.711652279
7.38864994	28.57250023	-4.264476776
-4.029970646000001	14.11680984	-5.04895401
3.754235744	28.06349945	7.600571632
3.264024496	26.45199966	6.092305183
3.710857153	26.03658485	7.613649845
-2.238872528	16.50716591	4.063138962
6.885837555	28.15999985	-3.539064169
-5.989525795	35.78300095	-7.178364277000001
5.122403622	29.71733284	-2.001446486
-1.164014339	23.47500038	-1.817047954
-4.286994457	28.03133392	-6.333991051
-0.4167276025	28.43499947	6.829759598
-7.15952301	35.08300018	-7.211075782999999
-4.228889465	26.00716782	-7.46364975
4.649193764	23.6515007	7.191038609
5.964388847	28.15999985	-4.929222584
3.58492589	21.38100052	6.702393532
-5.389005184	46.84207535	-4.142326832
4.29189539	19.82366753	6.7013559339999995
6.884667873	23.50441742	-4.596467972
4.029970646000001	17.40441704	5.28208065
6.11958456	11.87657166	0.24945072829999998
-7.437824249	22.92816734	4.040403843
-3.2836594580000003	28.70999908	0.9602086544
-7.600605011	29.11208344	4.0
7.313650131	35.33300018	5.8320117
5.598835945	28.29750061	-4.379951
-4.047892094	19.58300018	-7.191228867
-3.589671612	27.83833313	-7.51364994
-4.99601078	20.21983337	-7.1296229360000005
4.296796799	27.83833313	7.068728924
4.130489826	27.51666641	-5.396845817999999
-6.945905209	24.0359993	4.596995354
5.004076481	64.80000305	-21.41905022
-5.004076481	37.32709885	6.676467896
3.8584599489999998	26.00716591	7.587493896000001
-7.4877448079999995	22.70299911	4.036014557
6.001774788	26.45199966	5.837665557999999
-4.078856945	22.41081238	-7.613649845
-5.389005184	43.50543594	-6.0347251889999995
-5.586925507	29.95800018	7.074968815
-1.343323469	10.98047638	1.287553549
6.948276043	22.83166695	-2.178430557
-6.339672565	27.70966721	2.037152529
7.587527275	19.68700027	-4.32615757
-3.3422846789999996	29.35333252	-5.236868382
3.072439909	32.44014359	-0.9029762148999999
-4.491407871	22.29050064	-6.45599699
-4.892998695	23.34633255	-0.2267127484
-7.252427578	27.11300087	3.998893738
7.613649845	22.73516655	-3.750285625
-7.588071823	23.81328964	3.844441414
7.130609989	23.05683327	-2.9242491719999997
7.26220274	34.63466644	7.092054844
-0.4477744997	14.56485748	-5.31039238
-4.818945408	22.39362335	-7.313650131
-5.378304005	23.71033287	-0.4593029618
3.931612015	20.57366753	7.51364994
7.362934589	22.66862488	-3.585038662
-7.129801272999999	25.67499924	4.548398972
-7.313650131	34.16306305	-6.773832321
2.4323987959999998	29.28899956	7.191779613
7.321774006	34.73383331	-6.635232449
-7.561470508999999	23.31416702	4.121648788
-7.600684166000001	22.56550026	4.36853075
-3.220239639	29.80558205	-6.703047752000001
1.980000019	51.96879196	-2.6368856430000003
7.588071823	20.00016785	-4.0709095
6.703047752000001	29.84449959	-3.220240355
-3.7988343239999995	21.47750092	-7.4378247260000006
6.338426113	22.56550026	-2.530767202
-3.5394344330000003	27.11300087	-7.363650322000001
4.212751389	25.8306675	7.587527275
-6.794607639	35.03300095	7.081382275
-7.600441456	23.78387451	3.685649872
-3.68787241	26.22683144	-7.587493896000001
-7.313650131	7.844142914	-0.5555254221
-4.336819172	21.03725052	-7.413650036
-4.616848469	28.83866692	4.681421757
6.205228329	34.78341675	7.206958294
2.86790514	24.01474953	7.313650131
4.85089016	19.27368736	7.008914947999999
7.613649845	29.71733284	-3.6845712660000003
7.487745285	22.39362335	-3.6011021139999997
3.897563934	29.93675041	7.191316605
6.913143158	36.42966843	6.172097683
4.288201808999999	23.59266663	7.3386502270000005
-3.726447582	28.67562485	-7.51364994
4.546666622	59.86491776	-0.9427785873000001
3.7407135960000004	26.59675026	7.600684166000001
4.160774708	29.84449959	7.437785625
-6.763045311	27.25049973	3.939571857
6.867537498	34.48591614	-7.371742725
-7.588071823	28.46937561	3.8158564569999998
7.191603661	28.70999908	-2.987744808
-5.72342205	27.04425049	3.8685908319999998
-6.955620766	33.93835831	4.62048912
-7.313650131	30.26770782	3.160424709
7.313650131	20.3484993	-4.55011797
7.3386502270000005	21.79916763	-3.90393281
-3.776571512	19.69649887	-7.613649845
-4.619147301	63.899189	-14.87104988
5.601106644	27.77400017	-3.866176605
-7.313650131	28.29750061	-6.819998741
4.222242832	19.58300018	1.480515838
6.827567577000001	31.99069405	-6.477412224
-7.562560081	19.60424995	3.908935785
3.656825066	52.0337677	-6.9360809329999995
-3.693721294	20.93412399	-7.4619226460000005
-3.051234245	21.63833427	-7.252617358999999
-6.928720951	37.41378403	6.78349638
-4.242260456	21.99216652	-6.762617111
6.93800354	34.48591614	7.410532475
-4.234218597	45.44181061	5.074281216
3.8374114039999996	27.11300087	6.702033997000001
-4.34931612	25.88950157	-7.252371311
-6.6405258179999995	26.41983223	4.038349151999999
3.8879058360000003	22.12083435	6.7019939420000005
5.686729907999999	52.95580673	1.090149999
0.04011713713	25.21120071	-2.839670897
3.90065527	27.45233345	7.587527275
-7.030543804	35.60799789	-7.276756287
-3.225612402	23.02466583	-6.886221886
5.6087388989999996	22.56550026	-2.13912487
-3.6470265389999996	25.80125046	-7.191355705
-3.617973328	22.32487488	-7.588071823
3.849289417	52.76401901	-25.50564957
4.927673817	22.96033287	5.719075202999999
-5.348695278	29.28899956	5.402998447000001
6.821200371000001	27.90266609	-6.362042904
7.413650036	26.29116631	-3.831590652
3.6470263	22.66862488	7.191355705
-6.909475802999999	35.73300171	-7.10646534
-6.700517177999999	22.02433395	4.8148932460000005
-4.522690296	29.65850067	-7.4378247260000006
3.9660680289999997	33.03942871	3.518474579
-4.094960213	21.07162476	-7.007658482
-4.315428734	20.2519989	-7.613649845
4.174437046	29.95800018	5.599743843
-3.2837276460000004	25.77183342	-6.764018059
-3.04586339	29.89424896	-7.069519043
-7.32135582	34.46112442	-7.019877911
-6.109445095	25.71299934	-2.165635586
-3.646911621	21.47749901	-7.387934685
4.392179489	22.63425064	6.639912605
-3.498296022	24.32979965	-7.252546787000001
3.5406177039999998	23.86599922	6.946946144
-4.163645744	29.6879158	-7.6011495589999996
-3.2461142539999996	28.57250023	-5.4817190170000005
4.815293312	28.22875023	6.761835098
-3.7765712739999997	28.99950027	-7.613649845
6.727026939	35.93299866	-7.20565176
-5.525331974	26.97550011	-5.962306022999999
6.329957007999999	26.5806675	-5.884378432999999
-7.007183075	20.60583496	4.647764683
7.298478127	36.13216782	-7.0064024929999995
7.350269318	36.42966461	7.039326667999999
-3.939520359	28.99950027	-7.563650131
3.815999985	23.85649872	7.613649845
5.35960722	28.09566689	-3.2425322530000003
3.4433000089999997	29.93675041	7.069268227
7.313650131	30.41753006	-2.9651036260000003
3.2711889739999997	20.2519989	6.336556435
-7.252490997000001	20.02958488	3.598418236
-7.3386502270000005	25.65374947	4.096067429
6.80472517	35.23300171	7.349769115
-7.538650036	22.49674988	3.548962593
-4.656645298	31.09170341	-6.461658001
-3.49989295	23.05683327	-7.313650131
-1.564937234	25.21120071	-7.070453644
7.587526798	20.88256264	-3.7872490880000003
-7.313650131	38.92034149	-6.026578903
7.362218857	28.90299988	-4.0
-6.821801186	28.03133392	5.886241436000001
4.232254982	20.57366753	7.600441456
-4.619147301	53.60060883	-14.39420795
7.436075211	35.98300171	6.950914383
0.5136268735	25.71299934	4.888324738000001
3.079431534	43.70043564	-20.20120621
-2.694502592	52.41866302	-15.12328815
-6.884458065	25.35810089	4.816106319
3.788218021	20.67016602	6.763261318
-5.8758535389999995	32.58991241	-6.22614336
-3.9877967830000003	29.06383324	-6.64061451
-4.656124115	21.89566612	-0.9741377234
7.167756557000001	35.18300247	7.151016235
3.6238656039999997	21.89566612	7.51364994
-3.548942566	29.95800018	-5.235758781
-7.071232796	26.19466591	0.330832243
5.150448322	23.34633255	2.9342424869999997
4.368373871	22.18737602	7.587493896000001
5.118196964	28.64125061	-2.7417998310000002
-3.67219162	20.20375061	-7.600605011
-3.893780231	29.95800018	5.155900002
3.740470171	27.48450089	6.8856148720000006
6.1736440660000005	33.93835831	-6.832889557000001
6.333477974	28.77433395	-4.490165234
-3.781461239	23.7838726	-7.600605011
-2.499017239	23.34633255	3.15862298
-3.4482345580000002	26.16249847	-7.252515793
-3.818960428	23.82799911	-3.2089471819999997
6.585958004	24.0359993	-0.5634233356
4.148108959	25.77183342	7.191197395
7.0069952010000005	28.33187485	-4.935804844
3.6210784910000005	25.61124992	7.413650036
6.5847053529999995	31.09182167	-3.9261586669999997
-6.11958456	17.10533333	-1.218941689
-7.613649845	21.1060009	4.0
5.473763466	27.51666641	-4.92612505
4.493893623	25.59000015	6.70103693
-4.340858936	27.00987625	-6.578803539
-4.505228519	25.91891861	-7.413650036
-7.313650131	36.62799835	-6.279210091
5.485808849	28.09566689	-2.382357597
-0.1264956892	34.23799896	-6.5931921010000005
-3.8866040710000003	20.62191772	-7.587560177
-4.065713882	27.64533424	-7.613649845
4.246590614	28.80650139	7.068760872
-3.071816683	25.59000015	0.4603435099
-3.898771286	25.80125046	-7.252483367999999
-4.341940403	23.73974991	-7.51364994
-6.2131109239999995	35.58300018	-7.238780975
5.880651951	25.21120071	5.346282959
6.084789276	28.15999985	-5.645082951
-5.862025261	30.6422863	-2.685214996
-4.0	25.50499916	-7.4619226460000005
5.482303142999999	28.22875023	-3.1227316860000003
-5.7294917110000005	24.47669983	2.389505863
1.420134306	21.17475128	6.341230392000001
-6.123364925	26.19466591	-6.575427532000001
4.100021362	19.94133377	7.313650131
-5.234729767	23.12116623	-7.313650131
-7.51364994	20.93412399	4.170969963
7.462786198	23.47500038	-3.5795497889999996
-7.365480422999999	34.78341675	6.809901237
5.582985401	36.42966843	-6.109828949
3.855428457	28.12783432	7.613649845
-7.330733298999999	35.53300095	6.405928612
4.293529034	23.28199959	6.823812007999999
1.1713423729999999	19.66799927	-6.347774982000001
3.2461142539999996	25.94833374	5.4817190170000005
-5.362772465	31.84085655	-1.7595574859999998
-1.924644709	50.75831604	-16.2656498
-7.600441456	23.81328964	3.794970751
-6.08591795	19.54050064	5.287539005
-0.3461194932	32.14049911	1.608890414
7.25245142	22.46237564	-4.099009037
7.600571632	20.41283417	-4.136484146
6.94637394	27.35362434	-4.144255638
-6.587429523	31.0917511	2.481369495
-7.006354332000001	36.13216782	-6.042309284
-7.600441456	26.35550117	4.013612747
3.8462085719999997	27.77400017	7.130132675
-3.521283388	28.40062332	-7.51364994
-6.906919956	54.4363327	3.464573145
-7.588071823	26.40375137	4.155558586000001
-7.079108238	34.63466644	-7.283480644
5.628915787	22.83166695	2.426556349
-6.94761467	31.0916996	5.6450290679999995
6.88526392	23.05683327	-4.092936039
4.028123379	21.70266724	7.587493896000001
-4.081802368	28.03133392	-6.212117195
3.0799999239999996	59.37141037	2.3699193
7.06910944	30.00049973	-3.694326878
-2.995743275	22.70299911	-5.360853672
-2.346666574	52.95580673	-2.6368856430000003
-7.416508198	35.13299942	-6.93247366
6.995941162	36.47924805	7.358365059
0.0769052729	24.0359993	6.829136372000001
-4.336819172	25.67499924	-7.413650036
5.291491508	29.5996666	6.822552204
-1.7068271640000001	21.89566612	-3.493040085
3.6166906360000004	27.64533424	3.6842365260000003
-7.600571632	25.80125046	3.863515615
5.004076481	36.62799835	6.883435249
4.234218597	51.28555679	-4.668921947
-7.333976746	34.68424988	-6.662398337999999
6.946651936	21.27787399	-3.8927347660000002
3.844441414	29.51141739	7.588071823
-3.75912571	25.90420914	-7.587527275
4.64776516	23.739748	7.007183075
-3.8045737739999996	25.8306675	-2.4800696369999997
-7.006848335	21.57400131	5.114147186
6.123753548	20.83099937	6.698464394
6.349791527000001	35.48299789	-7.168521881
-5.28000021	52.95580673	-2.975707054
4.144255638	24.62360001	6.94637394
-4.252614498	29.06383324	-7.413650036
3.8584599489999998	28.75825119	7.587493896000001
7.341771126	35.95800018	-6.995641708
-7.313650131	43.27026749	-12.63564968
-6.947033405	25.69400024	3.490311623
3.437672138	35.63299942	0.31612765789999997
1.9208886619999999	24.18289948	6.583387375
-7.313650131	24.55014992	4.300064087
-6.580528736000001	29.06383324	3.430136442
5.918913364	34.63466644	7.226307868999999
-6.7013559339999995	20.63800049	4.29189539
4.240540028	23.21766663	6.640174866000001
-7.25245142	29.19250107	4.099009037
-4.368000031	23.68091583	-7.613649845
-6.857818603999999	34.23799896	-5.249459267
-3.358308792	18.82506371	-7.110493182999999
-0.7944250703	29.2246666	2.3681457040000002
4.1394338610000005	25.61124992	6.640352248999999
-6.571983337000001	35.68299866	-7.342250347
6.947516441	21.44533348	-2.980585098
4.048906326	30.6422863	5.972826958
-5.115222931	29.6879158	-7.190924644
-6.825747012999999	35.33300018	6.898260117
4.647764683	28.29750061	7.007183075
7.600684166000001	23.1855011	-4.286935328999999
-7.600572109	26.92393684	3.863515615
-1.259519935	24.91740036	3.34167099
-4.398654938	26.5806675	-7.191078186
-7.252357006	20.12333298	4.449424744
-3.220239401	26.61283493	-6.703047752000001
-0.3849289417	55.5902977	-11.09465027
-7.313650131	53.99026871	-14.87104988
-3.079431534	37.33694077	4.750397205
6.946278572000001	27.8061676	-4.244863033000001
4.9284482	23.53383255	5.841731547999999
-7.045823097	36.13216782	-6.537819386000001
5.762247086	26.83799934	5.592727184
4.818945408	28.40062332	7.313650131
7.007817267999999	21.47750092	-3.8939418789999998
4.546666622	51.47528458	4.194342136
6.796081543	34.73383331	-7.428153992
-3.6826777460000004	30.11788368	-6.763730526
5.8399248120000005	23.21766663	-5.405479431
4.223428726	23.31416702	7.613649845
7.337934494	25.65374947	-3.422917366
-7.071700572999999	21.1060009	-0.4096308053
-7.252364159	30.19280434	4.99600172
7.017024994	35.98300171	-7.329061985
2.7954640389999996	24.0359993	6.947691441
6.124141692999999	23.41066742	6.821500778
3.0799999239999996	61.34544373	4.924111366
-2.774566174	20.05900002	2.179403305
-7.613649845	28.57250023	4.223428726
2.9814257619999998	19.66799927	4.872745037
-5.150448322	24.0359993	-2.9342424869999997
6.11958456	17.40441704	-1.625255585
-3.808644772	21.91175079	-7.600571632
-6.51706171	35.73300171	7.1678810120000005
-3.582195997	18.00258255	-6.5010223389999995
-5.004076481	44.46473312	4.054809093
-6.093473911	21.63833427	2.8938202860000004
5.358565331	26.32333374	-3.4487977030000003
-6.595456123	33.03942871	-6.951609612
7.587493896000001	26.80583191	-3.91470623
-7.613649845	22.9442482	4.249713898
-4.155558586000001	26.4359169	-7.588071823
-6.11958456	11.87657166	-0.49890145659999996
5.29314518	30.00049973	7.129481316000001
-3.49989295	21.57400131	-7.313650131
4.0	23.41066742	7.587560177
-7.313650131	26.32333374	3.3998713489999997
7.108366489	34.63466644	6.721859455
7.313650131	31.39139175	-5.16896534
3.48392415	19.54049873	6.70263195
-3.04586339	29.35333252	-7.069519043
-7.3386502270000005	20.02958298	4.096067429
6.093460082999999	52.95580673	2.734803915
1.078419805	22.89599991	7.313650131
3.691522598	19.97075081	6.94684267
7.537560462999999	19.60424995	-4.258425236
-3.618160248	20.01487541	-7.6011495589999996
-6.716617584	12.77266693	-0.2843092084
7.069236279	27.51666641	-3.4935052389999997
6.2144274710000005	30.94192886	-5.639479637000001
5.1160936360000004	27.18175125	-3.111976624
4.063585281	20.50933456	5.110686779
7.561470508999999	27.74183273	-3.6350531580000003
-4.038349151999999	29.48200035	-6.640526295
-7.191189766	20.57366753	4.298430443
4.913333416	49.99475861	-2.6368856430000003
-6.113316059	23.86599922	-3.391971827
-4.543248177	25.67499924	-6.5784201620000005
7.072947025	28.96733284	2.3841989040000002
-3.7795355319999997	23.79858208	-7.387906551
6.716617584	10.98047638	0.6437767744
-3.931553125	22.23893738	-7.600683688999999
-7.587527275	20.02958298	4.127468109
7.057680607000001	34.33716583	-7.165450096
-5.600198269	27.38800049	4.071681498999999
-4.384829998	23.86599922	4.051579952
-3.8866987230000003	26.13033295	-6.64083004
7.008633137	23.85649872	-2.858964682
-6.871245384	34.48591614	-7.42543745
-6.096590042000001	29.5996666	1.906609535
-6.634926319	34.78341675	-6.484869002999999
2.694502592	47.1726532	4.088296413
4.0	28.83866692	7.4377861020000005
-7.613649845	21.41316605	4.249713898
-7.5376210210000005	22.66862488	3.6449301239999996
2.411549091	25.94833374	2.27410531
-0.39529445770000005	32.73978424	-2.339572191
3.877065897	21.94391632	7.600441456
7.01553297	36.03300095	3.001654148
6.946477412999999	22.02433395	-3.9933485980000003
3.67189312	27.77400017	6.091017722999999
4.700150013	27.14737701	7.313650131
7.0069952010000005	20.79883194	-4.935804844
-6.82400322	23.6515007	4.1423249239999995
-6.762400627000001	23.15333366	4.39361763
6.704898357	26.13033295	-2.047865868
-5.9748978610000005	30.04299927	1.9030531640000001
7.5376210210000005	25.50499916	-4.161703587
-4.013142586	25.68925095	-7.613649845
7.065394402000001	34.08818054	4.43549633
3.5406177039999998	19.70599937	6.946946144
5.7246065139999995	24.47669983	-3.560936213
-3.84871006	26.09816742	-7.252452374
7.600605011	29.20858383	-4.2185387610000005
4.441883087	20.79883385	7.437824249
6.823493957999999	29.65850067	-4.545538425
1.79391408	23.59266663	6.461958407999999
5.970184326	19.62549973	-3.260442257
-5.728478909	20.44499969	2.6363015169999997
-7.613649845	22.78341675	4.249713898
-4.382026672	26.35549927	-7.588071823
2.4674320219999997	25.67499924	-4.2354097369999995
-6.580432892	26.09816742	3.4807305339999997
-5.72123909	23.71033287	4.381397247
-7.587560177	21.6222496	3.6598119739999997
-2.516465664	24.47669983	-5.850868225
4.19638443	24.99085045	7.068792342999999
3.534475565	30.26786804	7.252615452000001
3.548364162	23.97224998	7.25249815
-3.4449541569999997	29.2246666	-7.1303229329999995
3.990015984	23.37849998	6.762974262
7.38864994	27.18175125	-3.7355232239999996
-3.566992998	21.67050171	-7.337961197
-2.365058184	36.42966843	-1.8095084430000001
-7.313650131	35.33300018	6.643971443
-7.190987587	26.32333374	4.936966419
-4.913333416	62.8259697	1.365149975
-4.151544094	29.87299919	-7.562560081
-0.7698578835	47.21375656	2.8566195960000003
-7.252522469	22.49674988	3.398180485
-7.58864975	28.67562485	4.05652523
-3.266605616	34.83300018	2.691462278
7.587527275	26.45199966	-3.78724885
4.037279129	30.04299927	6.579378605
-6.82463932	28.74216652	3.6383185389999997
3.937243938	30.00049973	6.6407036779999995
-4.190905094	21.73483276	-6.701436042999999
7.068137646	25.74241638	-5.233373165
-4.529632568	20.09116745	-7.387934685
-7.600683688999999	28.01525116	4.040797233999999
6.946946144	26.64500046	-3.540617466
-4.234218597	64.30096436	-4.716536522
-2.160556316	25.94833374	-6.339361191
6.718894958	26.77366638	6.82074976
-7.069401741	27.96699905	3.2309789660000003
-7.008174896	24.01474953	3.391403913
-4.376134872	22.39362335	-7.51364994
4.544397831	19.97075081	6.700917721000001
-7.416508198	36.42966461	-6.932474136000001
-7.600571632	23.05683327	3.699364662
1.154786825	56.4214325	-6.9324002270000005
4.599609375	23.41066742	7.252332211000001
-7.600683688999999	22.47956276	3.931552887
5.234057426000001	27.61316872	7.190887451
-7.072193146	34.23799896	-6.3159570689999995
-7.313650131	27.64533424	-4.598568439
-5.522552012999999	14.11680984	5.722147942
-7.129966736	22.05649948	4.197302818
-7.191165447	21.95999908	4.248325825
7.2522935870000005	28.19437408	-5.056174278
4.184000015	26.94112396	7.613649845
3.958765268	28.15999985	-1.226837039
-4.2804598810000005	25.94833374	-5.844186306
7.1917014120000005	27.90266609	-2.6792221069999997
-6.716617584	10.0843811	-2.1568052769999997
5.866760731	26.70933342	1.6791030169999999
6.823430537999999	19.51924896	-4.59594059
-5.522552012999999	7.844142914	-1.573988676
2.30957365	63.01184082	-7.702454567
1.664956927	29.2246666	-6.349021435
-3.3864660260000004	22.15299988	6.353368758999999
-1.200183749	23.59266663	-3.05011487
6.087799072	23.34633255	-4.691637039
5.055812359	29.41766548	7.190937042000001
5.524857044	35.83300018	-0.5777532458
-7.387906551	21.47750092	4.485747814
3.793437004	21.03725052	7.007857323
-3.731454134	14.11680984	5.385550976
7.613649845	21.97608185	-4.0
-6.948626517999999	20.2519989	1.8081893919999998
-7.313650131	27.38800049	2.929611683
0.9387085437999999	24.0359993	-5.863956451
-4.118285656	23.66620827	-7.613649845
-7.313650131	28.80649948	4.700150013
6.642728806	35.58299637	-7.363224982999999
7.600441456	28.22875023	-3.794970751
3.830423117	20.79883194	7.58864975
-7.613649845	25.56875038	4.0
3.6929247380000003	20.73450089	7.007976055
7.362934589	23.99349976	-3.769490957
7.129544257999999	24.10944939	-5.174285412
5.34387064	23.0890007	-6.35831213
7.387906551	26.41983223	-4.2204647060000005
0.7698578835	59.39513397	-18.28988266
-4.085293293	26.29116821	-7.587493896000001
-0.3849289417	46.52821732	-3.938980579
-6.820899963	28.77433395	6.599944115
7.069401741	20.00016785	-3.2309789660000003
5.109509945	20.70233345	-4.2706580160000005
-5.404238701000001	26.83799934	-5.59430933
-0.7698578835	41.38010406	0.42681360240000005
6.599244118	22.76733208	6.451338767999999
7.12984705	25.50499916	-4.448094845
-7.588071823	26.85518646	3.844441414
-1.980000019	62.8259697	-1.281599998
7.130493164	20.96850014	-3.171071291
-3.446666718	54.4363327	-3.653350115
2.6398649219999997	22.08866692	5.850400925
5.054340363000001	27.21612549	6.945538044
2.866122484	23.85649872	7.252645492999999
7.313650131	25.35810089	-2.435960293
-3.461570263	26.06599998	-5.847288132
-1.7808786630000002	26.70933342	2.397081375
-4.818544865	22.53112602	-7.25233078
3.943474293	21.95999908	7.58864975
-3.8673584460000003	26.25899887	-7.387906551
-6.579282761	20.83099937	4.0878753660000005
7.438650131	28.06350136	-3.759248257
6.207674026	30.00049973	-5.645626067999999
5.130816936	25.50499916	-0.5207398534000001
-3.8028571610000004	23.47500038	-7.613649845
6.762185097000001	21.57400131	-4.544975281
6.576780319	20.89974976	-5.409201145
2.917090416	23.02466583	6.886563301
6.763906002000001	23.21766663	-3.334184647
-7.007698536	22.39362526	3.9944548610000004
2.890254736	24.91740036	5.971469879
-7.600441456	27.18175125	4.013612747
-4.038147926000001	29.65850067	-7.462785721
6.640478611	28.03133392	-4.088887215
-4.497000217	21.99216652	-7.007341385
5.28000021	52.95580673	0.07368571311000001
-3.267606735	20.89974976	-6.2144308089999996
4.446743965	19.67749977	7.007342339
-5.084878445	35.83300018	4.205715656000001
-5.644472122000001	31.39139175	-7.070126534
-6.7620434760000006	26.77366638	4.645866871
-6.735504627	34.38674927	7.37579155
-7.452134132	36.42966461	-6.904328346000001
6.736256599	37.96904373	-6.456011772
-0.3849289417	47.87697601	2.6331264969999997
5.285574436	22.02433395	5.717593193
4.442053318	19.91191673	6.578611851000001
-3.49190855	24.18289948	-7.0081348420000005
-6.948509692999999	19.76483345	1.931611896
1.924644709	58.94472885	-14.42397022
5.046981812	29.54083252	5.718572617
7.588071823	21.1919384	-3.9290902610000003
-3.939571857	28.43499947	-6.763045311
6.821050167	29.87299919	-6.480993271
7.613649845	21.63833427	-4.013142586
3.8685712810000004	27.25049973	7.613649845
-2.832437038	26.5806675	0.20649625359999998
-5.645626067999999	23.59266663	-6.207674026
-5.170449734	20.63800049	-6.454496384
2.85717535	29.0316658	6.94763279
6.580049515	21.34662628	-3.68310976
-2.30957365	47.02139282	-18.68564987
-6.556397437999999	36.13216782	-7.354649544
-6.579378605	29.95800018	4.037279129
-6.268842697	19.19891739	-7.313650131
6.703534603	19.70599937	-2.9117283819999997
-4.346244335	23.1855011	-7.007419586
-7.190411567999999	20.57366753	6.719490051
-4.0404033660000005	22.56550026	-7.4378247260000006
4.619147301	43.08550644	-5.165552616
3.0799999239999996	62.8259697	4.55922699
7.538650036	28.93516731	-4.064434052
-7.538650036	23.99349976	4.064434052
6.825552463999999	19.88249969	-2.91529417
-6.639561176	28.43499947	4.5943737030000005
5.75976038	35.63299942	-6.96339941
-6.761835098	27.9991684	4.815293312
-1.006428838	26.97550011	3.555271864
-3.68310976	21.99216652	-6.580049515
6.456590652	20.18766594	-4.187247276
-4.4454140660000006	26.64500046	-6.884833812999999
-4.032039165	20.44499969	-3.2033784389999997
-3.723999977	22.87991714	-7.613649845
-3.29805851	20.02958298	-7.252578259
-3.6803054810000004	22.56550026	-6.457789898
-4.671489716	25.8306675	-3.186666727
-7.613649845	25.50499916	3.710856915
-2.3536779880000003	23.59266663	-0.3011982739
-7.017960072	35.08300018	7.002445698
5.2375001910000005	22.4279995	-3.238950491
1.940356135	13.66876221	-3.510844469
3.3727662560000002	28.90299988	6.336299896
-4.277887344	30.41755486	-6.82505846
-5.708530903	50.48826599	6.616149902
7.130086899	22.89599991	-3.946511745
-7.38864994	21.20912552	3.9118411539999998
7.600683688999999	26.02187538	-4.259285927
6.954746246	34.16307068	-6.2337174420000006
3.849289417	49.5419426	-18.28231621
6.578707695	21.7670002	-4.391456127
-3.67142868	20.12333298	-7.613649845
-7.191935062000001	19.68699837	1.938752055
-3.959596395	23.90850067	-7.4378247260000006
-3.760641575	19.60424995	-7.51364994
7.129705906	27.14737511	-4.817732334
5.22403574	6.948047637999999	0.635019958
4.399370193	20.05900002	7.252364159
7.300030231	35.48300171	-7.0327034
-5.292809486	23.92975044	-7.068099976
-6.70014143	24.32979965	5.052868843
-6.577756405	35.83300018	-7.373270035
4.259285927	23.20158386	7.600683688999999
6.69086647	34.68424988	-6.398124695
-4.295979977	21.50966644	-7.007499695
-3.079431534	59.38610458	-7.707692623
-4.442733288	19.58300018	-6.639823914
-0.9801310897	27.90266609	-3.9628455639999998
5.046234131	22.22175026	5.595891476
-3.9868571760000004	22.00824928	-7.613649845
-1.94230926	26.64500046	-7.313650131
4.026285648	23.13724899	7.613649845
-4.2185387610000005	22.79949951	-7.600605011
6.8325743679999995	34.16308975	6.115525722999999
-7.129951	34.46112442	7.193556309
4.894556999	29.48200035	0.4734926224
-5.3621001239999995	29.54083252	2.7489542960000004
-4.47871685	26.32333374	-7.51364994
-4.068446636	22.12083435	-7.600684166000001
1.154786825	41.55363464	5.759354591
-7.6011495589999996	20.55758286	3.618160248
7.562560081	22.08866692	-3.7271518710000002
3.1490054130000003	26.45199966	-6.112549305
3.05302453	22.08866692	7.313650131
-7.6011495589999996	20.89974976	4.054548264
-7.129776477999999	21.50966644	4.598562241000001
7.313650131	22.15299988	-5.769309044
-6.591100216	19.94133377	-2.151507139
-7.129992007999999	23.8872509	4.147140026000001
4.730700016	35.53299713	6.88401413
-4.994879246	22.79949951	-6.945601462999999
-0.5207398534000001	30.04299927	-5.130816936
-5.283586025	21.1060009	-5.349298477
-7.313650131	31.54121399	4.263025761000001
-3.7897143360000003	25.72770691	-7.613649845
4.210285664	28.95124817	7.613649845
-7.600683688999999	23.42675018	3.959202528
7.437824249	29.62908363	-3.879641533
-6.7240242960000005	34.53549957	7.159632683
-7.337934494	20.41283417	4.384721279
-4.145224571	25.71299934	-7.007577896
-0.7698578835	46.19510651	3.4542784689999997
5.6076478960000005	29.91550064	-2.3859186169999997
-0.7698578835	53.72231293	-9.979840279
4.668120861	28.29750061	2.701564789
6.701395988	27.14737511	-4.241400242
-4.092000008	29.46591568	-7.613649845
-6.328753947999999	29.91550064	6.360799312999999
2.30957365	51.17645264	-19.06453896
-7.069401741	23.79858208	3.2309789660000003
3.923703671	21.17475128	7.46364975
2.694502592	60.38796616	-9.993934631
-7.313650131	36.13216782	6.844786644
-7.362218857	22.05649948	4.184679031
-3.3674538139999997	29.48200035	-2.246066093
5.359086037	27.96699905	-3.3456649780000003
4.421023846000001	19.88249969	7.413650036
-1.641839743	18.89983368	-0.40631389619999997
4.913333416	58.3843956	-3.314528465
-4.463126183	23.15333366	-7.413650036
7.613649845	22.81558418	-4.118285656
3.917924404	23.12116814	7.600571632
6.948041916	25.77183342	-2.425249338
6.7018747329999995	22.29050064	-3.938407898
2.062150478	22.49674988	7.191896439
-6.953432082999999	34.01327515	-6.593802452
3.222030401	29.95800018	6.76410675
-5.648341179	28.83866692	-6.822101592999999
-7.129676819	24.55014992	4.877159595
-4.029970646000001	14.56485748	5.664418697
6.21758604	29.87299919	-2.1569974419999998
-7.313650131	29.93675041	3.3998713489999997
-4.263308525	31.24157143	-7.192186356000001
5.686729907999999	56.41036224	-2.975707054
6.599010944	28.29750061	6.32815218
7.172251225	36.5536232	-7.172790051000001
7.613649845	26.4359169	-3.750285625
4.088887215	29.83499908	6.640478611
-4.543248177	21.89566612	-6.5784201620000005
-4.5949015619999996	25.86008453	-6.700798035
4.243298053999999	21.41316605	7.561470508999999
3.672191858	25.70824814	7.600605011
-6.874026299	34.93299866	7.313650131
3.776571512	28.62406349	7.613649845
3.6319999689999998	25.52624893	7.613649845
-6.943961142999999	20.57366753	6.719101429
3.849289417	50.68021774	-4.349150181000001
7.3386502270000005	26.06599998	-4.672471046
7.488649845	20.63800049	-4.3617115019999995
-4.232254982	22.99250031	-7.600441456
-3.905198574	21.7670002	4.465535163999999
2.505740166	28.22875023	5.485224724
-3.079431534	44.13059998	-23.61120605
7.252339363	19.67749786	-4.75913763
7.13066864	27.74183464	-2.800831318
4.275558949	21.63833427	5.476843833999999
-7.600683688999999	28.07958221	4.286935328999999
-4.592807293	23.82799911	-6.455694199
-7.6011495589999996	28.31468773	3.8363542560000004
6.763045311	23.92975044	-3.939571857
5.352834702	29.48200035	-4.583376884
-4.937353611	20.18766594	-7.252318859
4.340858936	28.96733284	6.578803539
-4.49575758	21.73483276	-6.884819031
4.355044365	26.24291611	7.600571632
-6.592720032000001	33.86345673	7.133598804
-4.644791603	21.41316605	-7.363650322000001
5.196540833	37.32601547	6.888860703
-2.98058486	22.86383247	-6.947516441
-4.379951	21.31225014	-5.598835945
-3.244985104	23.59266663	2.440027714
-3.726447582	25.61124992	-7.51364994
-1.539715767	53.5885849	-17.09727669
-0.1093715876	33.03942871	1.604619622
6.906919956	50.48826599	1.365149975
-7.46364975	27.90266609	3.4659249780000003
-6.466575623	32.29026794	5.63842535
-2.435960293	27.38800049	-7.313650131
-4.490165234	29.5996666	-6.333477974
-7.613649845	27.82225037	3.7634286880000003
7.387906551	29.62908363	-3.690805197
6.702312469	23.79858208	-3.68591404
4.039428711	21.78308487	7.613649845
-7.5376210210000005	27.70966721	4.290896893
-7.313650131	25.35810089	5.650513649
-2.9206697939999997	19.69649887	-7.0085844989999995
3.966926098	26.32333374	-0.7334252
-4.7566404339999995	29.54083252	-6.884524822
-7.006940365	28.15999985	4.995257854
5.846512794	19.49799919	-3.6662850380000003
6.94832468	30.94192886	-4.47036171
6.575201988	28.83866692	-6.242393017
7.462786198	26.19466591	-4.420450211
7.014597416	36.38008118	-7.377733707000001
6.580241203	20.44499969	-3.581920147
-4.415483475	33.33907318	-0.8341252208
1.818896532	23.84700012	7.313650131
-6.641263962000001	35.98300171	6.938691616
-4.157714367	25.69400024	-7.613649845
-5.970184326	29.95800018	3.260442257
-6.579378605	25.88949966	4.037279129
-4.877418995	29.5996666	2.2410860059999997
-2.917090416	29.57024956	-6.886563777999999
-7.613649845	19.72070694	3.6845712660000003
1.7706090209999998	32.14049911	-5.3591456410000005
5.143436909	27.90266609	1.700320125
6.834877968	34.53549957	6.937374115
7.239221572999999	35.48299789	-7.071224213
0.8244742751	29.71733284	7.070921421
3.27835393	29.16033363	6.580816269
-6.719490051	21.63833427	-7.190411567999999
7.600441456	22.513937	-4.232254982
-1.924644709	56.69269943	-16.70681572
-5.841279507	28.77433395	5.04770565
-6.874480724	35.73300171	5.6435461039999995
-3.969391823	30.34264374	-6.580968857
-5.884378432999999	28.57250023	-6.329957007999999
-6.816461563	33.33907318	-1.536313295
6.643971443	35.93299866	7.313650131
-4.647764683	28.22875023	-7.007183075
-5.235758781	29.65850067	3.548942566
6.912149906000001	35.20800018	7.39125061
-0.7698578835	51.43260193	-16.66898346
-2.917090416	22.32487488	-6.886563777999999
-2.5373888019999997	18.30166626	4.469452858
6.823002815	27.8061676	-4.9346432689999995
5.971041679	24.77050018	-3.013641834
-7.461922169	23.02466583	4.3062787060000005
4.900745392	35.63299942	7.313650131
6.71967268	19.62549973	7.313650131
4.460565567	23.79858208	7.363650322000001
7.588071823	20.78274918	-4.184143543
7.333787918	35.38299942	-6.448176384
6.978806018999999	34.31237411	-7.390089989
-3.9674899580000003	20.05900002	-7.5376210210000005
-4.4988641739999995	26.03658295	-7.19112587
5.8476758	21.63833427	-3.35921526
-7.587560177	21.15756416	4.0
-3.425004005	28.15999985	4.673144817
-7.0475144389999995	35.65800095	7.313650131
-7.613649845	21.75091553	3.737142801
-4.883238316	34.23799896	2.674131632
6.700798035	23.31416702	-4.5949015619999996
-7.362934589	22.39362526	3.492699146
-4.039428711	29.32116699	-7.613649845
5.63000679	21.50966644	2.673350096
-4.201166153	23.50441742	-7.437824249
6.995398521	35.75800323	7.313650131
-5.0484538080000005	23.99349976	-5.963962078
7.073724747000001	28.03133392	3.616001844
-3.947428465	29.09600067	-7.613649845
-7.069077492000001	21.14037514	3.744532585
-0.3849289417	52.05760193	-21.33787155
-7.25233078	29.28899956	4.818545341
-4.105142593	23.20158386	-7.613649845
3.806698322	29.77616501	7.538650036
-4.013612747	19.73541641	-7.600441456
6.848152161000001	34.83300018	-6.724429607
-7.5376210210000005	27.54883385	4.420090199
-7.51364994	27.51666641	4.341940403
-6.946564673999999	25.71299934	3.943041801
-4.392179489	23.90850067	-6.639912605
-4.315428734	27.74183273	-7.613649845
4.5894331930000005	20.47716713	7.413650036
4.034193993	20.83099937	7.51364994
-7.130523682000001	25.63249969	3.109365702
0.9934189915999999	30.04299927	4.415848732
6.382653713	36.03300095	-7.206519127000001
-6.32815218	23.6515007	6.599010944
-6.7624716760000005	20.89974976	4.343172073
7.191642761000001	28.70999908	-2.864332914
3.9859383110000004	20.78274918	7.587526798
-2.694502592	52.76401901	-18.68564987
-5.775190352999999	35.63299942	3.578766823
5.108333588	29.95800018	-4.477738857
5.728479385	21.17475128	-2.6363015169999997
0.8161267042	29.09600067	-1.628305554
7.600441456	19.70599937	-3.685649633
4.024051666	23.21766663	2.720457315
1.677657604	20.00016785	6.705482483
-7.462786198	19.79425049	4.038147926000001
6.060065269	33.03942871	3.9478538039999997
5.762247086	26.19466591	5.592727184
-4.0	22.02433395	-7.313650131
3.723999739	19.86779213	7.613649845
3.8939418789999998	29.51141739	7.007817267999999
-4.249186039	25.50499916	-7.252388954
6.762974739	21.70266724	-3.990015984
-7.317878246	36.42966843	6.4475879670000005
-5.28000021	62.8259697	-2.6368856430000003
7.065705776000001	34.60987473	7.295548439
3.794970751	23.76916504	7.600441456
3.4433000089999997	21.03725052	7.069268227
4.2105121610000005	28.57250023	7.413650036
0.8739976883	21.24349976	0.34460151200000005
6.074893951	35.18300247	-7.009993076000001
-3.492698908	26.77366638	-7.362934113
4.048947811000001	21.24349976	7.252420425
3.634943247	19.82366753	-6.114082813
7.587560177	26.69325066	-4.113395691
6.2346792220000005	34.16306305	-7.073190212
4.082075119	22.54831314	7.600572109
-6.453167439	24.47669983	5.765789986000001
7.069268227	20.21983337	-3.4433000089999997
-7.613649845	19.56175041	3.710857153
4.286935328999999	29.06383324	7.600684166000001
-6.336556435	20.83099937	3.2711889739999997
-5.860172272000001	30.79210663	1.991266489
-7.19112587	23.88724899	4.4988641739999995
7.130037785	21.60616875	-4.046836853
5.728985786	19.66799927	-2.512890339
7.562560081	19.76483345	-3.6058473589999998
7.313650131	29.89424896	-4.818945408
-4.042324066	20.21983337	-7.588071823
-4.5894331930000005	28.87083435	-7.413650036
-3.736415625	22.66862488	-6.70219326
3.63146925	28.91908264	7.600683688999999
5.62019062	26.83799934	0.4522077143
6.577091217	34.63466644	7.136502266
-6.574976921	26.70933342	6.361421107999999
3.051234245	23.31416702	7.252617358999999
2.397081375	29.09600067	1.7808786630000002
5.294127464	26.19466591	7.313650131
-6.40024662	34.23799896	-6.261909485
-4.356600761	29.95800018	6.83473444
3.292684317	26.00716782	7.069363117000001
7.588071823	22.73516655	-3.9290902610000003
-7.613649845	20.09116745	3.829142809
-7.166224003	35.53299713	-7.205041885
7.008054733	21.92783356	-3.54217124
6.21117115	19.76483345	-4.3871498110000005
2.30957365	37.33915329	4.318336487
7.007380486000001	19.97075081	-4.3964939119999995
-0.9029331803	27.25049973	-1.331055045
3.577901602	29.87299919	1.9930673840000002
-3.8584599489999998	29.89424896	-7.587493896000001
2.806198835	19.56175041	7.313650131
6.591164589	32.73978424	-4.874285221
4.995628357	23.28199959	7.068287849
6.35957098	36.03300095	7.319052696
7.065705776000001	34.53549957	7.295548439
4.144255638	25.06430054	6.94637394
-4.184000015	28.04741669	-7.613649845
7.129510402999999	23.28199959	-5.233716965
-6.341762543	36.38008118	-7.264551162999999
-6.705287932999999	23.86599922	1.801051617
-4.249713898	27.70966721	-7.613649845
1.889135361	33.03942871	4.445514202
6.716617584	19.19891739	-2.641040325
-4.24075222	20.38066673	-7.438650131
-6.69896698	30.34264374	6.5992383960000005
4.99601078	25.68449974	7.1296229360000005
-4.168409348	19.62549973	-7.413650036
-0.01979031228	26.5806675	3.5326421260000003
3.908935547	26.19466591	7.562560081
6.9453125	22.49674988	-5.292162895
-7.58864975	21.71875	3.717371941
7.613649845	23.63679123	-4.289142609
-7.008343697000001	20.41283417	3.2291946410000003
0.1847946346	29.95800018	2.092596769
-5.122198105	31.54121399	-3.216243744
-6.577456474	20.63800049	5.052121162
-7.488649845	25.9189167	3.927657843
-3.89485693	21.07162476	-7.613649845
-4.3284869189999995	9.188285828	0.14487528800000002
-3.986387014	28.52093697	-7.600441456
-4.195473671	20.47716713	-7.007539748999999
-7.337011813999999	36.28091812	6.435467243
-4.151544094	23.15333366	-7.562560081
3.663597345	21.67050171	7.337961197
6.7025127410000005	25.9189167	-3.534424782
4.815693855	19.69649887	6.823153018999999
-5.821068287	18.75029182	5.688394547000001
2.186825991	20.57366753	-5.387028694
4.613524914	29.09600067	-5.159989834
6.97208786	35.98300171	7.098145485
7.313650131	23.79858208	-4.350074768
7.613649845	22.73516655	-4.32857132
6.459231377	23.99349976	-3.0279617310000004
3.885491371	23.95100021	6.579666137999999
3.727257252	29.38549995	7.601150036
-0.18833020329999997	31.24157143	-3.0804958339999997
-6.6405258179999995	27.58100128	4.038349628
6.7626867289999995	29.86349869	-4.191815376
6.579666137999999	19.85308456	-3.885491371
5.846512794	26.70933342	-3.6662850380000003
3.0315420630000003	19.88249969	6.581283569
3.079431534	48.60826874	-14.65231705
2.9841580389999995	22.35924911	7.069558144
7.613649845	28.83866692	-4.302285671
-1.275347352	20.18766594	-5.612555981
-2.77399683	23.6515007	-6.215833187
-6.686731339	35.43299866	-7.371581554
-4.816518783999999	20.12333298	-6.945763111000001
6.460049628999999	22.02433395	-2.65776062
-7.600441456	29.77616501	3.7677450180000003
7.333787918	36.47924805	-6.448176384
4.855962753	27.38800049	-5.639652252
-7.600441456	19.67275047	3.794970989
-6.700917243999999	22.4279995	4.544397354
-7.387906551	19.94133377	3.426429272
-7.562560081	28.26312637	4.333672523
3.264322281	29.5996666	-1.7001181840000001
-7.313650131	46.23404694	-25.50564957
4.931330204	33.63871384	-2.1197946069999998
-4.385703564	26.70933342	-6.088764668
-3.927657843	26.97550011	-7.488649845
5.294127464	26.00716782	7.313650131
7.252402782000001	25.8306675	-4.149077892
7.4378247260000006	26.77366638	-3.959596395
-4.032509804	26.45199966	-7.5376210210000005
4.281121253999999	29.71733284	7.4378247260000006
3.4643604760000004	39.70218658	-6.891805649
-4.276000023	21.95999908	-7.613649845
3.9859385489999997	26.46808243	7.587527275
-7.600571632	29.01558304	3.917924404
-6.574075222	26.45199966	6.837534428
4.400085449	30.04299927	7.313650131
1.6344136	33.03942871	3.527313232
4.15004158	27.30206299	7.600683688999999
3.631626368	20.47716713	7.587493896000001
6.114694595	33.86342239	7.014035225
5.004076481	43.27026749	-21.71676064
3.799957275	19.67749977	7.313650131
7.25233078	26.61283302	-4.818544865
-3.2274036410000004	24.0359993	-6.947282791
3.842285633	25.74241638	7.613649845
-4.314350605	21.32943726	-7.600441456
2.30957365	63.44878387	-16.70681572
-5.004076481	59.84553909	-18.28988266
-7.613649845	20.54150009	4.131428719
-6.946660042	21.47750092	3.84243536
-6.084785938	33.03942871	-1.057189822
7.538650036	23.56324959	-3.6778304580000003
-7.613649845	28.28031349	3.8685712810000004
-7.587527275	20.41283417	4.212751389
-3.946511745	25.77183342	-7.130086899
-6.823812007999999	27.35362625	4.293529034
-4.210285664	23.29808426	-7.613649845
5.604921341	20.31633377	-3.002902508
-6.563733101	36.62799835	-7.003317833
-4.132641315	29.1281662	-7.387906551
7.007341385	19.51924896	-4.497000217
-3.962279558	27.51666641	-5.233540535
-4.191355228	26.95831299	-7.600571632
7.252325057999999	22.46237373	-4.649663448
7.587560177	21.50966644	-4.113395691
3.582195997	18.1521244	7.313650131
-7.487745285	27.14737701	3.891043663
2.57135582	29.48200035	-0.6924891472
7.069331169	25.61124992	-3.342889547
3.519663811	23.28199959	7.3386502270000005
-3.632514954	19.49799919	-6.580145358999999
-7.613649845	23.07291794	3.7634286880000003
3.100406647	28.46937561	6.825318812999999
4.381397247	22.76733398	5.72123909
1.674076796	26.77366638	6.583854675
-6.64061451	27.64533424	3.9877967830000003
-6.461140156	21.17475128	2.164141655
-3.548942566	19.70599937	-5.235758781
7.488649845	20.1554985	-4.506395817
3.6382887360000002	26.3876667	7.488649845
2.7133333680000002	58.3843956	6.01876545
-7.362935066	27.38800049	3.769490957
-1.940356135	13.22071457	-4.224338055
4.234218597	49.54726791	-22.09564972
-6.4475879670000005	34.68424988	-7.317878246
6.884195328	29.0316658	-5.053966522
6.965615272999999	34.4363327	7.342077255
7.130062102999999	23.0890007	-3.996674299
7.413650036	26.87237549	-3.6210784910000005
-6.086294174	19.49799919	5.1683578489999995
7.5376210210000005	23.68091583	-4.096683502
5.724263668	23.41066551	-3.6634812360000004
5.849933147000001	25.21120071	-2.7632639410000004
3.711798191	21.95999908	7.3386502270000005
2.3681457040000002	27.90266609	0.7944250703
3.3160419460000004	30.34264374	6.765022755
-7.386888504	35.18299866	-7.006354332000001
-3.786916971	19.54049873	-6.702074051
6.093460082999999	61.83895111	-1.959242821
4.027224541	31.0917511	5.855424881
7.438650131	30.00049973	-4.401252747
3.873419285	27.64533424	5.968055725
-4.19638443	27.58100128	-7.068792342999999
2.9117283819999997	21.38100052	6.703534603
7.313650131	22.53112411	-3.699935675
-3.927657843	26.32333374	-7.488649845
7.600441456	28.29750061	-3.7677450180000003
3.545936823	24.18289948	5.113627434
6.9454388620000005	22.29050064	-5.1732397080000005
3.9727954860000003	23.45891762	7.600571632
-2.694502592	56.24229431	-19.0823307
-7.362934589	19.54050064	3.8616042139999998
5.22403574	9.636333466	1.785349846
-7.587493896000001	21.05443764	3.631626129
-4.698447227	22.76733398	-7.068475246
6.700917721000001	23.739748	-4.544397831
6.70103693	19.6467495	-4.493893623
-4.092936039	29.87299919	-6.88526392
3.5468106269999997	22.53112602	7.191387653
7.079108238	36.18175125	7.283481598
7.462785721	27.45233345	-4.038147926000001
-6.362975597	28.29750061	-7.190537452999999
-5.402998447000001	26.06599998	-5.348695278
4.75954771	25.21120071	7.313650131
-2.632712126	23.28199959	-5.606557369
4.215659618	23.21766663	0.9870578051000001
-6.82074976	28.15999985	6.718894958
7.25239563	23.50441742	-4.199131966
4.698021889	25.70349884	7.007182597999999
2.65417099	22.70299911	6.338114738
-3.4643604760000004	41.26153946	3.9733197689999997
7.588071823	21.05443764	-4.0709090230000005
3.631626129	22.02433395	7.587493896000001
3.83829689	19.60424995	7.5376210210000005
1.6121592519999999	33.63871384	1.8430026769999999
-6.699765682000001	22.56550026	5.290844917
-6.940410137000001	36.40487289	7.460127354
1.343323469	17.10533333	-6.5010223389999995
-6.7019939420000005	19.68700027	3.8879058360000003
-3.8915276530000003	21.57400131	-6.8854866029999995
-7.587526798	23.51912498	3.8725318910000004
-7.129769325	22.63425064	4.698873043
0.7698578835	49.87426758	-22.85342789
6.11958456	19.04937553	5.688394547000001
-6.579570293	20.76666641	3.93608737
7.462786198	26.35550117	-3.656119585
-7.613649845	26.78974915	4.368000031
6.823493957999999	28.22875023	-4.545538425
4.155558586000001	29.79087448	7.588071823
-6.573729515	35.13300323	-7.188224792000001
3.9933485980000003	28.99950027	6.946476936
-4.178094864	29.71733284	-5.844573975
-7.317878723	36.57841492	6.447588444
7.007419586	24.55014992	-4.346244335
5.974040985	20.83099937	-2.1498534680000003
-2.8625435830000003	26.83799934	-7.130640507000001
4.302398682	27.99916649	7.563650131
3.051234245	24.40324974	7.252617358999999
4.046056747	28.40062332	7.362934589
4.699724197	20.57366753	7.252356529
3.6152782439999998	19.68700027	7.337934494
3.393094778	22.86383438	7.069299697999999
3.9546847339999998	25.50499916	-1.4735429290000002
6.2925434110000005	35.28300095	7.313650131
-4.877159595	27.25049973	-7.129676819
2.9206697939999997	26.22683334	7.008585452999999
-3.4487977030000003	28.36624908	-5.358565331
-5.398061275	29.48200035	-4.371172905
4.052571297	26.16249847	7.613649845
7.613649845	23.84700012	-4.32857132
6.948976994	20.70233345	-1.437974334
5.598835945	26.25900078	-4.379951
2.7133333680000002	63.81298447	-2.2980642319999998
7.538650036	26.32333374	-4.193302155
7.4877448079999995	19.58300018	-3.9639856819999997
6.459504128	25.67499924	-2.9045703410000003
-6.762583733	28.15999985	4.292712212
3.830423117	19.54050064	7.58864975
-6.823557854	20.02958298	4.495136261
2.890308142	29.5996666	1.7664108280000002
4.034193993	25.68449974	7.51364994
3.839919806	22.08866692	6.8243846889999995
-3.961851835	23.15333366	-7.462785721
-3.642668724	22.2561264	-7.007977009
-7.0475144389999995	35.08300018	7.313650131
-6.108779907000001	35.68299866	7.244682312
-1.154786825	48.47371292	-22.09564972
-3.849289417	51.43260193	-14.65231705
6.70353508	23.02466583	-2.9117283819999997
-3.797354698	29.06383514	-7.191268443999999
-5.718572617	23.84700012	5.046981812
7.313650131	27.45233345	-6.71967268
-4.302398682	20.44499969	-7.563650131
-3.93608737	22.96033287	-6.579570293
-6.6237907410000005	36.28091431	7.3899855610000005
-6.477482319	35.03300095	7.313649654
7.313650131	27.70966721	-4.400085449
-4.234218597	41.7904892	-0.8306849003
-7.613649845	23.34633255	3.6582856180000003
-5.531718253999999	23.84700012	-7.313650131
-3.813333273	49.50125122	3.464573145
7.600571632	27.83833313	-3.863515615
-6.338737488	29.85400009	2.407363415
-4.0	19.56175041	-7.413650036
3.798655987	29.2246666	7.252459526
2.238872528	18.00258255	-5.688394547000001
-4.815693855	19.76483345	-6.823153018999999
-4.645261288	30.6422863	-7.313650131
-7.259346008	34.36195755	7.105913162
6.283449172999999	36.23133469	-6.971066475
1.6883478159999998	27.70966721	7.070375443
7.313650131	64.80000305	1.090149999
-4.530669689	35.53299713	6.417677879
-7.313650131	20.63800049	4.878343105
0.08401122689	30.04299927	7.071388721
7.313650131	19.82366753	0.6493592858
4.4945149419999995	28.12783241	6.762297153
7.313650131	8.74023819	1.14701438
6.825085163	19.76483345	-3.285518885
-4.698873043	24.0359993	-7.129769325
-5.004076481	46.64459991	-13.44231701
3.7312073710000004	20.63800049	7.588071823
-5.1160936360000004	27.45233345	3.111976624
-3.1111564639999996	20.12333298	-7.191565037
3.956088543	23.83749962	7.387906551
5.884843826	28.70999908	6.452918052999999
-3.965806007	28.36624908	-7.51364994
7.337934494	20.28416634	-4.0
-2.694502592	61.395401	-8.837650299
-5.004076481	44.56076813	-19.82231712
7.252606392000001	26.94112396	-3.112946987
-7.35797739	36.18175125	6.648996352999999
-5.47489357	25.69400024	4.687380791
7.109428883	35.63299942	6.525752067999999
-7.613649845	25.77183342	4.065713882
-7.06836319	27.00987625	4.876755714
5.358044624	28.03133392	-3.551933765
-4.480336189	20.41283417	-7.3386502270000005
-6.94722414	29.6879158	3.289101601
-7.015801907	34.31237411	-7.320312977
-6.884458065	30.00049973	4.816106319
3.1490054130000003	21.38100052	-6.112549305
3.296267033	27.28487396	7.191506386
4.169576645	22.56550026	7.58864975
4.092000008	22.81558228	7.613649845
1.539715767	42.25912857	-3.4303991789999997
6.8242578510000005	23.12116623	-3.940721035
6.7018747329999995	26.3876667	-3.938407898
5.22403574	16.50716591	1.625255585
-7.339195727999999	34.68424988	-7.030030251
-4.212751389	21.20912552	-7.587527275
-2.164935589	25.71299934	-2.2813391690000002
7.563650131	25.74241638	-4.060479641000001
5.348695278	19.88249969	-5.402998447000001
3.9955608839999996	26.80583191	7.068919182
7.613649845	29.11208344	-4.039428234
-2.941291332	21.7670002	4.9101367
-3.813333273	63.31947708	1.640149951
2.745377064	29.54083252	5.240148544
6.833185672999999	27.77400017	3.130171776
-0.5695133209000001	29.5996666	1.621071696
-3.4519906039999997	20.2519989	-5.480744362
-6.634056567999999	34.68424988	-6.757954597
7.0732584	24.0359993	2.877840996
4.26285696	20.50933456	7.613649845
7.413650036	25.54750061	-3.74738574
4.757883549	20.57366753	7.068437576
6.700917721000001	20.63800049	-4.544397354
-4.198221207	23.21766663	-7.191141605
-4.30774641	29.51141739	-7.51364994
-7.190387726	21.44533348	6.838312149
3.322333813	20.57366753	0.519610405
-4.286935806000001	22.79949951	-7.600684166000001
-3.04586339	21.34662628	-7.069519043
7.067424774	22.4279995	-6.3626647
-3.4807305339999997	28.70999908	-6.580432892
5.396845817999999	25.94833374	4.130489826
-7.055033684	35.08300018	7.220181465
7.313650131	20.31633377	-1.695483685
5.478229046	21.7670002	-3.96671772
7.264551162999999	35.53300095	-6.341762543
4.212751389	23.57795715	7.587527275
7.313650131	38.02396393	6.894458771
7.252402782000001	22.15299988	-4.149077892
4.239358425	22.89599991	7.51364994
5.25427103	35.63299942	6.476351737999999
-6.886426926	19.70599937	3.040492773
4.3964939119999995	20.73450089	7.007380486000001
-5.650513649	23.21766663	-7.313650131
3.6845712660000003	28.45218658	7.613649845
4.300634861	23.56324959	7.600571632
5.528821945	23.28199959	6.699389935
3.8879058360000003	23.79858208	6.7019939420000005
-6.9131727220000005	35.68299866	-7.432889938
-7.074035167999999	29.5996666	-4.108114243
-6.945713997	21.41316605	4.8759679789999995
5.883912562999999	25.67499924	6.206996918
3.4382457730000002	21.89566612	7.438650131
4.397209167	21.03725052	7.068665504
-3.7634286880000003	23.53383255	-7.613649845
6.13100481	35.13300323	6.993574142000001
-3.841184855	20.28416634	-6.885501862000001
4.292712212	21.38100052	6.762583733
-6.585023402999999	27.77400017	1.0570470090000001
7.129863739	27.90266609	-4.498242855
-7.613649845	29.83499908	4.249713898
-4.2354097369999995	24.62360001	-2.4674320219999997
4.03601408	22.73516655	7.487745285
-7.280001163	34.98300171	7.054113387999999
-7.239566803	34.93299866	-7.112235546
7.239457607	35.55799866	-7.0987558360000005
7.6011495589999996	27.19893837	-3.8363542560000004
-6.305300236	34.53549957	6.146024703999999
7.047707558	34.4363327	-7.281405449
6.763443947000001	21.14037704	-3.6873161789999997
0.5491944551	27.64533424	6.100875378
5.4123024939999995	27.38800049	7.19083786
-3.975594282	29.71733284	-5.967622757000001
7.563650131	23.85649872	-4.060479641000001
-3.75912571	28.70999908	-7.587527275
-4.421987057	32.14049911	-0.7976601123999999
4.17085743	22.91208267	7.613649845
-3.9079997539999995	21.32943916	-7.613649845
-7.600571632	29.86349869	4.027204514
6.16811657	34.93299866	7.100266457000001
-7.538650036	21.57400131	3.548962593
-4.08989954	26.09816742	-6.7016744610000005
-3.1615600589999997	24.91740036	5.6321640010000005
-7.252597809	22.08866692	3.174653053
-6.837845802	23.95100021	-6.820599556
-7.313650131	16.50716591	6.094708442999999
-7.007380486000001	19.85308456	4.3964939119999995
7.4877448079999995	21.83133316	-4.180984973999999
-7.600571632	20.26808167	3.808644772
2.078129053	21.63833427	-0.6780214309999999
-7.252427578	29.32116699	3.998893738
-0.2867305279	24.0359993	2.846904755
-5.2375001910000005	27.64533424	3.238950491
7.613649845	23.33024979	-4.328571796
-4.1089563369999995	26.25899887	-7.4877448079999995
5.7627635	24.62360001	5.715634822999999
-7.0675001139999996	23.76916504	6.24379158
5.115933895	29.71733284	7.313650131
6.452918052999999	29.2246666	-5.884843826
1.980000019	50.98177338	-0.2651357055
1.96123898	28.57250023	-4.662979603
7.5376210210000005	20.18766594	-3.5799098010000003
-3.8028571610000004	20.55758286	-7.613649845
-5.389005184	48.88816452	-0.5914427042
7.069519043	25.56875038	-3.04586339
-6.275842667	35.83300018	-6.84327364
-2.6653962140000003	29.87299919	-2.513484955
-6.7748904229999996	36.38008499	7.313649654
-6.761835098	27.42016602	4.815293312
-1.268220186	20.44499969	-5.369578838
-4.343172073	21.31225014	-6.7624716760000005
-4.127293587	22.02433395	5.636432171
-3.264322281	20.31633377	1.7001181840000001
7.462785721	21.70266724	-4.343880653
-6.702950477999999	28.33187485	3.281936407
7.313650131	21.07162476	-2.867905378
-4.874381065	28.19437408	-6.700429916
-3.7130641939999998	20.23591614	-7.600684166000001
-5.114500523	29.0316658	-7.068212986
-4.925519466	8.74023819	-0.25489211079999996
-7.295548439	34.53549957	7.065705776000001
7.079262257000001	35.13300323	6.899017811
-0.9623223543000001	50.42640305	-4.509483337
-6.594818115	21.50966644	-4.114507675
3.342889547	24.32979965	7.069331169
6.360799312999999	22.89599991	6.328753947999999
7.225725174	35.13300323	-6.938559055
6.823430537999999	29.51141739	-4.59594059
3.337659121	28.60687447	6.886060715
-5.486392975	21.44533348	2.258949041
-4.599609375	30.04299927	-7.252332211000001
4.395678997	19.97075081	7.58864975
-7.600605011	27.67750168	4.2185387610000005
4.314350605	29.11208344	7.600441456
-7.587493896000001	21.15756226	3.7450432780000003
-4.179228783	19.04937553	-6.907336235
3.5405819419999998	25.88950157	7.461922169
6.928720951	58.04391861	-25.50564957
6.699014664	26.77366638	-5.766798496
3.8685908319999998	20.50933456	5.72342205
-7.45097208	35.25799561	-6.948653221
3.8783512119999997	27.21612549	7.561470508999999
-4.225876808	27.18175125	-7.5376210210000005
-3.660677195	27.77400017	-5.602014542
7.5376210210000005	23.62208366	-4.355070114
6.577682018	22.70299911	-4.933094501
7.313650131	29.95800018	7.066824436
-7.336007595	34.65945816	7.02077198
6.946755409	30.04299927	-3.7418291569999997
0.2749816477	35.83300018	1.924787402
-6.900159836	35.68299866	-6.124130248999999
-2.143234015	29.95800018	-1.541499138
3.785608768	21.60616684	6.640966415
4.577082634	22.83166695	7.337934494
-6.58876276	29.48200035	-0.917447865
4.29189539	29.62908363	6.7013559339999995
-6.701395988	21.70266724	4.241400242
-3.774123192	28.12783241	-7.5376210210000005
2.800831318	20.12333298	7.13066864
-5.4123024939999995	29.91549873	-7.190837383
5.107745171	21.96000099	-4.581282616
7.068538666	19.88249969	-4.598034382
7.51364994	26.16249847	-4.205164433
7.2446432110000005	36.28091812	-6.6637763979999995
-5.482303142999999	26.19466591	3.1227316860000003
-7.130463122999999	19.56175041	3.232776403
-6.58714962	30.94192886	2.243641138
4.047892094	19.49799919	7.191228867
-3.941877842	28.22875023	-6.885392189
7.069440842000001	25.43154907	-3.169273853
-6.543792248	43.73001862	4.487224102
6.928720951	61.11611938	-11.09465027
6.414739132	36.62799835	-6.902639389
-4.184143543	26.92393684	-7.588071823
-6.885501862000001	25.43154907	3.841184855
-7.613649845	21.87958145	3.776571512
3.819014788	22.96033287	7.4877448079999995
-7.007817267999999	26.25899887	3.8939418789999998
5.406099796	19.54050064	5.962733269
-4.388579845	28.77433205	-6.333734512
5.89826107	35.73300171	-5.337916851
5.569921017	35.53300095	6.3688340189999995
-5.582066059	32.73978424	-3.474624395
6.946095467	27.70966721	-4.395778656
-7.130493164	23.59266663	3.171071291
-5.234397411000001	21.89566612	-7.2522645
4.8759679789999995	23.59266663	6.945713997
-0.020067133009999998	24.32979965	-4.891440868
-3.658059597	22.39362335	-7.51364994
-0.7559484243000001	31.24157143	-6.59141922
-6.208351135	25.63249969	5.40734005
-7.008683205	21.7670002	2.797253132
-6.761751652	22.49674988	4.87477684
4.092000008	20.60583496	7.613649845
-6.764193057999999	23.88724899	3.1603264810000002
7.588071823	26.46808434	-4.2973775860000005
-6.825021267	20.67016602	3.335918665
4.919194698	22.4279995	4.376029968
6.946469307	28.26312637	-4.04364872
4.9377408030000005	24.77050018	7.313650131
2.629149199	20.70233345	5.4846405979999995
-6.339672565	25.67499924	2.037152529
0.5903021693	35.83300018	2.537070274
3.053072691	31.84085655	6.710573196
-7.1925191879999995	36.62799835	7.151117325
4.2539272310000005	28.53812408	7.487745285
3.813333273	55.42334747	2.3699193
7.008293629	24.0359993	-3.2908930780000003
-4.384721756	19.58300018	-7.337934494
2.238872528	17.10533333	3.656825066
-6.884524822	19.6467495	4.756639957
-5.517789841	33.7886734	5.424289227
-7.3054265979999995	34.26279068	-7.027706622999999
-5.840827942000001	25.77183342	5.1669631
4.0777540210000005	23.90850067	5.967346191
7.065433003e-15	52.76401901	-19.83566093
6.716617584	10.53242874	0.7886520624
7.600605011	25.70349884	-3.8907303810000005
1.6669416430000001	29.5996666	6.340607642999999
-7.1911020279999995	19.69649887	4.448758602
7.191666126	30.19272423	-3.1626098160000002
3.758208752	23.21766663	5.3570022580000005
7.600441456	27.37081146	-4.3415765760000005
7.413650036	28.83866692	-3.9578976630000002
-6.58175087	28.96733284	2.7847301960000004
-6.949981212999999	32.44014359	6.715954303999999
-6.382653713	35.93299866	7.206519127000001
-4.336402416	25.8306675	-7.337961197
6.944312572	19.58300018	-6.362353802
2.666295767	26.45199966	-5.870500565
-5.972326756	28.36624908	2.6434543130000003
-3.792135715	29.5996666	-6.946668148
-6.704703808	28.77433205	2.171286106
3.9877967830000003	29.89424896	6.640614986
7.600441456	28.72608185	-4.095707893
-3.657873392	23.90850067	-5.479768752999999
3.3463780880000003	25.97775078	7.191451073
6.70372963	26.97550011	-2.7883081439999997
-7.4303326610000004	35.58300018	-6.9449324610000005
0.746290803	18.30166626	-1.625255585
7.313650131	32.44014359	2.7003307339999996
-7.252357006	29.77616501	4.449424744
0.6371867060999999	33.63871384	4.435452938
2.5641219619999998	29.2246666	-0.9391025304999999
-6.928720951	49.87426758	-25.12676048
-6.4933595660000005	36.03300095	-7.313650131
-7.600441456	20.91693687	4.122934341000001
7.0327034	36.40487289	7.300030231
-4.5894331930000005	28.03133392	-7.413650036
-4.0842046739999995	20.47716713	-7.413650036
-6.88461113	20.00016785	4.646826744
0.7698578835	50.85526657	-24.36898422
-7.413650036	26.25899887	4.2105121610000005
2.200951815	29.83499908	-4.905462742
6.958976746	34.23799896	-6.861109733999999
7.313650131	26.29116631	-4.350074768
-6.946286201	22.99250031	4.194562912
7.313650131	53.19760513	-15.89418888
-3.079431534	55.76223373	-6.551149845
5.370825291	22.29050064	-1.0214312079999999
4.234218597	48.87708282	0.4667920768
5.389005184	61.37029266	-3.9486498830000003
-7.191197395	23.99349976	4.148108959
1.641839743	11.42852402	1.512017974e-15
-4.420090199	20.41283417	-7.5376210210000005
6.593104362	33.03942871	-4.595961571
-7.600683688999999	28.62406349	4.17769146
6.763731002999999	28.40062332	-3.48552084
-7.252514839	29.83499908	3.698533535
3.9718766210000003	27.99916649	7.587493896000001
-2.926045418	27.25049973	-7.1916232110000005
3.618160248	23.57795715	7.6011495589999996
-5.389005184	40.33789825	-1.704677701
-7.265379906000001	35.50799561	7.099211692999999
-4.6781106	29.48200035	-4.140079021
7.068982601	28.64125061	-3.8951492310000004
-3.849289417	49.52596664	-17.07231712
-6.215482712000001	21.44533348	2.8974123
-1.200183749	27.25049973	-3.05011487
-6.340295792	26.90674973	1.790345311
-0.5777916312	34.23799896	-6.419253826
6.716617584	12.32461929	2.135039806
-5.044762135	19.66799927	-5.350504875
6.946373463	30.11805153	-4.342817307
7.356163979	34.31237411	-6.982366085
-6.206645489	20.00016785	6.00306797
-4.41835165	25.59000015	0.7466668487
-4.2662611010000004	35.83300018	5.801300049
5.339045525	27.25049973	-7.313650131
4.322169304	23.6515007	7.5386495589999996
-6.112922192	36.08258438	-6.857504845
-6.928720951	50.85526657	-23.99009514
-3.885282516	19.51924896	-7.462786198
4.3284869189999995	17.40441704	-5.688394547000001
6.2079992289999995	25.94833374	-5.526495457
-7.613649845	23.10508347	4.368000031
-2.682785988	25.77183342	-7.313650131
6.70075798	22.66862488	-4.645397186
-3.493604183	20.63800049	-7.488649845
4.096067429	22.76733398	7.3386502270000005
6.928720951	58.94472885	-17.49835014
-6.579666137999999	26.22683334	3.885491371
-7.25267601	25.97775078	2.681004047
-6.824703217000001	19.51924896	3.587918043
5.727972984	22.76733398	-2.75968647
7.46364975	24.01474953	-4.076296329
-6.053536892	34.01324463	7.073151587999999
6.824066639	20.3484993	-4.091923714
4.368373871	22.73516655	7.587493896000001
6.900918961	34.63466644	-6.256131172000001
4.913333416	64.30649567	1.090149999
5.871086597000001	34.83300018	-4.98426342
-3.2353687289999997	29.16033363	-5.115392685
-6.088442802	22.08866692	4.487679958
-1.9661611319999999	62.8259697	6.616149902
4.410328865	23.5632515	7.51364994
7.129896164	28.06349945	-4.34776926
7.387906551	22.96033287	-4.2204647060000005
-7.07060957	22.49674988	1.318116307
4.368373871	26.27508545	7.587493896000001
-4.816919327	21.7670002	-7.007081985
-7.1393566129999995	36.57841492	-6.3493051529999995
7.362219334	20.96850014	-3.6306424139999995
4.810816765	28.09566689	6.087422847999999
6.823621273	27.67750168	-4.444734573
4.146178246	22.56550026	7.068823814
-6.399782181	34.4363327	3.5695877080000002
-7.007817267999999	26.19466591	3.8939418789999998
-4.496378899	26.25899887	-6.946080208
7.241482735	34.23799896	6.692950249
-2.29467988	27.64533424	-6.704508781
-3.849289417	63.80157089	-5.443630695
-7.068887711	26.54850006	4.04576683
4.935804844	25.65374947	7.006994724
6.460896492000001	34.53549957	7.330568314
-7.06836319	22.12083435	4.876755714
-1.902834535	32.14049911	-3.514932632
-6.981625557	34.33716583	7.414353371
6.762185097000001	21.73483276	-4.544975281
-6.232469559	34.23799896	-6.596245766
-7.384489059	36.33049774	-6.9952535629999995
3.844441414	23.62208366	7.588071823
7.613649845	21.15756416	-3.7897143360000003
-7.129896641	22.35924911	4.34776926
-4.268792152	21.38100052	-7.588071823
6.946946144	23.76916504	-3.5406177039999998
0.4477744997	12.77266693	-1.137236834
-7.51364994	27.48450089	4.205164433
0.25992476940000003	29.5996666	-3.7607526780000002
-6.530190468	33.41396713	7.133756161
-4.619147301	51.84659958	-25.12676048
-3.931552887	27.45233345	-7.600684166000001
-3.5375180239999997	26.94112396	-6.824767112999999
-6.891723633	34.33716583	-7.40676403
2.238872528	17.10533333	5.28208065
-7.487745285	23.05683327	3.6740441319999997
6.865875721	18.00258255	-5.485237597999999
3.732416153	27.74183273	7.462786198
-4.0	19.82366753	-7.4377861020000005
-3.079431534	52.84792709	-6.081426144
-7.462786198	19.58300018	3.961851835
-0.746290803	15.01290512	-2.600187778
-3.59541893	22.18737602	-7.130252361
3.907886982	27.07862473	7.363650322000001
-7.437824249	20.73449898	3.477309465
5.4834713939999995	22.49674988	-2.875940323
-7.600571632	21.55791855	3.9727954860000003
7.337961197	20.96850014	-4.144050121
1.539715767	58.49432373	-17.89411736
-6.947574615	26.45199966	2.918886662
-7.51364994	28.90299988	4.341940403
-3.8907303810000005	20.21983337	-7.600605011
4.240751743	26.80583191	7.438650131
-7.2694706920000005	36.62799835	7.03817749
-7.313650131	25.8306675	2.991318226
-4.157714367	23.41066742	-7.613649845
2.30957365	40.1376152	6.109619617000001
-7.02904892	34.46112442	-7.328555107000001
7.06836319	21.24349976	-4.876755714
7.51364994	19.73541641	-3.69225359
-7.06910944	29.86349869	3.694326878
2.864332914	23.1855011	7.191642761000001
-6.978811264	35.83300018	-6.994701862
4.619147301	41.46509552	-2.132521152
-7.387365817999999	36.03300095	-6.729040146
3.292684317	24.10944939	7.069363117000001
4.392179489	25.61124992	6.639912605
7.062799453999999	35.83300018	-6.704303741
4.418061733	33.33907318	-7.313650131
-3.631626129	29.85874939	-7.587493896000001
-6.578516006	22.08866692	4.492650509
7.313650131	29.41766548	-1.695483685
7.600441456	22.99250031	-3.6584236619999997
-6.360177517	25.06430054	-6.082531929
-7.372618675	34.33716583	-6.990272522000001
6.580145358999999	28.33187485	-3.632514954
7.488649845	22.05649948	-4.217027187
2.30957365	49.18579865	1.237710714
4.376134872	23.79858208	7.51364994
3.5394344330000003	27.28487396	7.363650322000001
3.666327238	29.0316658	7.562560081
7.563650131	23.71033287	-4.302398682
-4.627003193	12.77266693	4.833256721000001
3.90065527	28.38343811	7.587527275
-6.823812007999999	20.00016785	4.293529034
-6.884458065	21.03725052	4.816106319
-2.3640711309999998	33.03942871	-2.323212385
-3.897563934	19.97075081	-7.191316605
7.013749599	34.16306305	-7.313650131
3.8919284339999995	30.19279861	7.252541542
3.8951492310000004	22.49674988	7.068982601
4.34776926	27.04425049	7.129896641
6.822101592999999	27.31925011	-5.648341179
-2.2958071230000003	20.70233345	1.6717088219999998
6.3368682860000005	19.54049873	-3.1477851869999998
-2.467148542	23.86599922	-4.169576168
-3.426429272	23.86599922	-7.387906551
-7.313650131	20.83099937	3.849967957
-3.897418022	28.83866692	-7.51364994
-5.686729907999999	60.35842896	-0.2651357055
6.88472414	21.17475128	-4.5461092
3.051234245	25.71299934	7.252617358999999
-1.31455183	26.19466591	-6.949093819
-7.563650131	23.02466583	4.42335844
3.079431534	46.43628693	-1.89780724
4.093948364	28.70999908	6.946461201
-7.562560081	19.94133377	3.7271518710000002
-2.7133333680000002	53.44931412	3.09968853
7.462785721	23.90850067	-4.11471796
-4.0	28.83866692	-7.337934494
-4.649663448	20.47716713	-7.252325535
3.964490891	23.47500038	5.355960846
-3.2837276460000004	25.97775078	-6.764018059
-6.826799393	19.70599937	1.928028584
-4.068387985	25.52624893	-7.51364994
4.9971385	19.97075081	7.313650131
4.573570728	25.97775078	7.387906551
6.793859959	35.58300018	-7.354570389
6.096979618	23.53383255	-1.783208132
6.823557854	22.32487488	-4.495136261
-4.029970646000001	16.50716591	7.313650131
3.815999985	25.54750061	7.613649845
-7.191681862	23.24983406	2.740921259
3.1513798239999997	20.18766594	6.458959103
4.298430443	21.99216652	7.191189766
0.60922122	33.03942871	-0.8688231111
4.485747814	23.28199959	7.387906551
-7.600684166000001	21.1060009	3.849957943
-7.327384472	36.45445633	7.009345055
4.493893623	25.52624893	6.70103693
-2.854138613	28.83866692	-0.5333439112
-4.599089622	21.86349869	-7.19101429
7.225725174	34.98300171	-6.938559532
-3.582195997	19.19891739	-6.907336235
4.082075119	25.86008453	7.600571632
3.931552887	19.70599937	7.600684166000001
7.561470508999999	26.80583191	-4.0
-6.763906002000001	28.53812408	3.334184647
4.619147301	64.34959412	-24.19345093
-6.2271704670000005	32.59013367	5.499408722
-6.770757197999999	36.52883148	6.853710651
-7.563650131	26.83799934	3.8185606
2.058579206	20.12333298	7.070142269
-1.943130016	34.83300018	-2.739184856
-7.488649845	19.62549973	4.506395817
7.313650131	25.69400024	-2.806198835
-1.01933682	24.32979965	3.115219831
0.31709969039999997	30.6422863	-2.105685472
-3.8783509730000003	21.1060009	-7.561470508999999
3.631626368	29.38549805	7.587493896000001
4.9971385	28.29750061	7.313650131
7.337961197	30.0217495	-3.4712448119999997
6.233574867000001	36.62799835	-7.046756744
7.2526559829999995	27.28487396	-2.8044095039999997
-6.704898357	21.7670002	2.047865868
1.064171076	28.03133392	6.8278899189999995
5.389005184	44.20280838	-4.731129169
6.158863068	54.89107895	-15.91104984
-6.9462704660000005	21.70266724	4.295163155
-6.098537922	28.57250023	1.289602637
-4.157714367	21.42924881	-7.613649845
4.210285664	27.38800049	7.613649845
-6.158863068	48.52067566	3.204561472
-5.513996124	36.23133469	-5.333079338
6.884890079	19.70599937	-4.395055771
6.885041237	27.25049973	-4.2943458560000005
-7.203754902000001	34.4363327	7.112841606
5.773934364	52.06626892	-22.09564972
-7.313650131	20.28416634	4.9377408030000005
5.28000021	59.37141037	0.4125071466
4.498242855	26.00716782	7.129863739
-5.961077212999999	29.54083252	5.8829813
3.849289417	56.24229431	-14.42397022
2.86790514	20.00016785	7.313650131
-5.899551392	36.52883148	-7.045427799
3.943041801	29.65850067	6.946564673999999
3.6339745519999997	27.90266609	6.641228676
7.252645492999999	23.0890007	-2.866122246
5.410441399	21.38100052	6.822402
-5.972326756	29.41766548	2.6434543130000003
-3.079431534	53.99026871	-18.68564987
-7.129951	36.47924805	7.193556309
2.9045703410000003	27.11300087	6.459504128
-6.2441535	21.1060009	-7.1905617710000005
3.4643604760000004	45.34346771	6.974933624
-7.313649654	34.4363327	2.962886572
6.763906002000001	24.01474953	-3.334184647
-6.946469307	28.53812599	4.04364872
7.362934589	22.99250031	-3.585038424
5.473184586	23.59266663	-5.0455102919999995
5.844573975	25.8306675	-4.178094864
3.877065897	27.21612549	7.600441456
3.731454134	15.9090004	2.031569481
-7.613649845	26.00716782	3.723999977
-1.5849024059999999	19.49799919	0.6635536551
-2.694502592	54.89107895	-21.56904984
2.283959866	20.57366753	6.339049339
-4.397209167	23.1855011	-7.068665504
-6.543792248	47.43301392	-3.732518673
-7.252364159	19.85308456	4.399370193
-3.748601675	23.0890007	-7.252466202000001
-6.583621025	22.08866692	1.7974827290000002
4.250053406	22.12083435	7.313650131
7.600571632	21.38100052	-4.027204514
-6.812010765	34.23799896	-6.308730125
-4.925350666	23.59266663	-5.3511075969999995
-6.581049919	21.89566612	3.154947996
5.056174278	25.06430054	7.2522935870000005
-7.413650036	28.60687637	4.421023846000001
-3.543956995	22.96033287	-0.5131095647999999
-6.884667397	19.62549973	4.596467972
4.246590614	29.71733284	7.068760872
-1.078419805	26.13033295	-7.313650131
-4.092000008	28.34906197	-7.613649845
7.613649845	23.20158386	-3.8685712810000004
3.8468606469999997	25.71299934	7.4619226460000005
-6.418100834	9.636333466	2.109958887
6.710939407000001	35.43299866	7.249860764
6.543792248	60.29594421	-20.66905022
-0.746290803	10.98047638	3.4334759710000005
4.697596073	23.68091583	6.945889472999999
4.170969963	22.96033287	7.51364994
-4.49948597	29.38549995	-7.252388
-2.6470177169999998	29.87299919	-6.094253062999999
-7.587493896000001	21.32943726	4.312127113
2.6451308730000003	28.96733284	-6.5920352939999995
-7.313650131	30.04299927	5.769309044
3.656825066	53.74835587	-11.09465027
4.543819427	21.47750092	6.639650345
-6.641580105	21.31225014	3.43179059
6.885279178999999	27.70966721	-4.042593002
-3.524445772	33.03942871	2.8679780960000003
-6.578707695	25.77183342	4.391456127
4.6482410430000005	25.74241638	7.068507195
7.337961197	26.45199966	-3.374640465
-4.234218597	43.27026749	-17.47565079
7.563650131	26.3876667	-3.57664156
-3.856519938	22.29050064	-5.111863136
-4.646223068	31.24157143	-2.9838824269999997
-7.216819762999999	36.60320663	-7.1067552570000005
0.3095014691	25.67499924	6.344035625
-2.864332676	25.77183342	-7.191642761000001
2.8830742839999997	23.34633255	1.5197974440000002
-7.016119957000001	34.7090416	7.322277069
7.387934685	20.41283226	-4.0
-6.853710651	36.18175125	-6.770757197999999
5.173588276	26.32333374	7.006807327000001
-3.4465942380000003	25.74241638	-7.191419601000001
-7.252301693	22.02433395	4.996767998
-6.593268871	33.8634491	6.833517551
-7.252325057999999	29.48200035	4.649663448
7.420152187	35.75799942	-6.915757656
3.898771286	25.06430054	7.252483367999999
6.716617584	8.292190552000001	1.4302184580000001
-0.7698578835	51.72526932	-19.82231712
3.67384243	21.70266724	7.587527275
4.157714367	19.62549973	7.613649845
6.1055498120000005	20.57366753	0.9316219091
-2.435960293	30.00049973	-7.313650131
-3.697131157	29.93675041	-7.191379547
4.073705673	28.43499947	5.722579956000001
-4.648725033	28.90299988	-7.129752159
-7.363650322000001	27.51666641	4.092113018
-6.947136878999999	29.44983292	3.339407682
-7.588071823	27.61316681	3.702622414
-0.006692453752999999	27.64533424	3.979167223
6.715802192999999	35.48299789	-6.204468727
6.947340965	24.62360001	-3.1657054419999997
6.27419281	35.48299789	-7.174286842000001
-4.34854269	21.44533348	-7.191133976000001
-4.807565689	28.36624908	-5.596946238999999
0.3849289417	55.0512352	-8.08972168
4.013612747	21.34662628	7.600441456
-6.173118113999999	36.62799835	-6.867856503
-2.1569974419999998	23.0890007	-6.21758604
-7.600441456	26.11425018	4.095707893
5.724263668	22.89599991	-3.6634812360000004
-6.986681937999999	35.73300171	7.357305527
6.94763279	28.46937561	-2.85717535
-5.7294917110000005	26.3876667	2.389505863
-7.1925191879999995	36.42966843	7.151117325
-6.706067085	21.24349976	1.307423115
-6.945312977	25.67499924	5.292162418
-6.029296875	36.62799835	4.974479675
4.0	29.09600067	7.337934494
-5.983342171	31.39134026	2.950437069
-4.24199295	23.34633255	-2.960890055
6.979137421	36.03300095	6.021844864
3.0064821239999997	20.89974976	5.726960182000001
-6.744586468	35.93299866	-7.3568573
5.733371257999999	31.24157143	-4.532657146
7.600571632	21.6222496	-3.808644772
-4.333672523	21.1060009	-7.562560081
-3.832909346	26.32333374	-3.9156618119999997
2.502038002	54.21546936	-12.63564968
-6.82463932	29.2246666	3.6383180619999997
6.946183205	24.47669983	-4.345470905
7.079108238	36.1073761	7.283481598
-7.007341385	20.89974976	4.497000217
2.151507139	19.58300018	-6.591100216
-1.664474964	28.83866692	-2.049193621
-4.198710442	28.80650139	-7.587493896000001
3.7897143360000003	28.62406349	7.613649845
-3.67219162	20.96850014	-7.600605011
-4.343880177	27.54883385	-7.462786198
-6.928720951	48.28250885	-1.28451252
-6.702074051	24.18289948	3.786916971
-6.577456474	27.77400017	5.052121162
7.538650036	26.09816742	-4.322169781
-4.0	22.83166695	-7.362219334
-7.313650131	19.60424995	4.75954771
-2.404315233	20.96850014	-2.027492046
6.838001251000001	24.32979965	6.9438619610000005
3.7897143360000003	26.5806675	7.613649845
4.092000008	26.74150085	7.613649845
-2.9224529269999997	28.77433395	-7.069596767
0.3959999979	49.50125122	-0.2651357055
5.5270648	22.76733398	6.3308591839999995
7.613649845	27.35362625	-3.921142578
-3.350916386	35.43299866	1.777631879
7.588071823	29.58495712	-3.9290902610000003
-6.158863068	41.99255753	-6.465308189
7.191197395	25.43154907	-4.148108959
-4.13677597	29.97924995	-7.51364994
-6.94684267	28.36624908	3.691522598
-4.283727169	30.04299927	-6.089086533
-4.933868885	25.86008453	-6.700342178
-3.813333273	49.50125122	-1.959242821
-7.600605011	22.44518661	4.32780838
6.761835098	27.96700096	-4.815293312
-0.7698578835	45.21076584	-23.23231697
-7.561470508999999	23.15333366	4.243298053999999
-3.80898571	27.25049973	-7.462786198
3.1039946080000003	26.22683334	6.947399139
7.487745285	20.1554985	-3.9639856819999997
-7.348733425	35.93299866	6.803529263
4.430717468	31.24157143	6.219938278
-7.6011495589999996	29.32116699	3.94545126
7.191355705	21.00287437	-3.6470265389999996
3.274771452	28.96733284	6.458686352000001
6.76410675	27.31925011	-3.222030401
-7.426358222999999	35.25799942	6.907810211
-6.360488415	27.45233345	-6.2056427
3.391971827	29.09600067	-6.113316059
7.51364994	26.00716782	-3.69225359
-7.337961197	30.04299927	4.336402416
-3.55493927	25.88950157	-5.48017931
7.191525936000001	20.67016602	-3.2345678810000003
-6.214024544	30.19276619	3.768684626
-7.191770077	30.56752014	3.71857357
-6.824512482	20.00016785	3.739118814
-7.613649845	22.71908188	3.6319999689999998
-7.587527275	27.87049866	4.212751389
-6.835044384	23.95100021	-4.601892471
2.799726963	35.03300095	-3.481142521
-5.843022822999999	24.62360001	4.587564468
0.5634233356	25.50499916	6.585958004
7.4378247260000006	22.35924911	-4.201166153
-3.3998713489999997	27.54883385	-7.313650131
4.179999828	61.34544373	-0.9427785873000001
-7.38864994	19.88249969	3.382887363
4.891125679	30.94192886	5.119281292
7.613649845	22.32487488	-4.341714382
-4.6197652819999995	36.52883148	-7.014996528999999
5.226728916	35.83300018	-1.771286011
-7.587493896000001	27.21612549	3.68787241
-2.933300734	28.96733284	-3.232093573
7.562560081	22.70299911	-4.394152641
-7.363650322000001	22.02433395	4.2763395310000005
-4.619147301	38.46665573	-0.4282491207
1.499748111	20.05900002	-3.5665867330000003
-7.039326667999999	34.98300171	7.350269318
4.218951225	25.67499924	1.233786821
6.858232975	35.93299866	7.205898285
3.384627581	27.87049866	6.763834953
-7.403079987000001	34.98300171	6.946280002999999
4.599609375	27.00987625	7.252332211000001
-4.0	29.2246666	-7.613649845
5.284903526	24.32979965	5.594836712
-6.834145546	33.78850937	-7.013334274
6.575211525	35.43299866	-6.695940971000001
-4.421023846000001	28.22875023	-7.413650036
-4.13847208	25.54750061	-6.579186916
7.045778275	34.98300171	6.930912495
-7.600605011	20.83099937	3.67219162
5.9663987160000005	37.68305206	5.836633682
3.669089079	21.38100052	5.9687652589999995
3.4703674319999998	22.86383438	7.387934685
3.8185606	22.56550026	7.563650131
-6.846708297999999	34.2875824	-7.166097641
4.029970646000001	18.1521244	6.907336235
7.015133858	17.55395889	-3.859982014
-7.362934589	29.25683403	3.492698908
5.108333588	25.69400024	-4.477738857
-6.7624716760000005	25.59000015	4.343172073
6.57723093	21.7670002	-5.171147346000001
-3.3795423510000004	23.68091583	-6.58062458
3.1039946080000003	29.93675041	6.947399139
7.362934589	22.35925102	-3.40058589
-6.947282791	20.02958488	3.2274036410000004
-7.46364975	27.90266609	3.923703671
-2.745377064	27.64533424	-5.240148544
-4.401252747	19.68700027	-7.438650131
[truncated: 48,001 more rows]
