# Supplementary material for: Prediction of temperature distribution in a furnace using the incremental deep extreme learning machine
Source: PeerJ Comput Sci. 2023 Feb 17;9:e1218. doi: 10.7717/peerj-cs.1218 (PMC10280622; doi:10.7717/peerj-cs.1218)
Supplement: Supplemental Information 11 [file peerj-cs-09-1218-s011.xlsx]

## Sheet: Sheet1
		R2			MAE				SMAPE
5万	3万	8万		5万	3万	8万		5万	3万	8万
0.89	0.89	0.87		105.97	109.23	122.87		11.82	11.2	13.78
0.88	0.88	0.87		112.61	112.87	123.46		12	11.84	13.2
0.87	0.87	0.87		115.89	114.46	118.38		12.04	12.4	12.72
0.89	0.87	0.88		90.43	98.13	90.75		10.04	9.33	9.11
0.86	0.85	0.86		100.63	107.49	100.87		11.09	10.16	10.21
0.88	0.88	0.87		92.83	98.6	95.77		10.58	9.63	9.86
0.81	0.8	0.82		109.76	120.8	106.65		15.56	12.39	11.37
0.8	0.81	0.81		116.87	114.4	111.04		12.28	13.61	12.11
0.79	0.78	0.79		119.5	120.22	123.14		12.03	12.05	14.65
0.83	0.83	0.82		126.74	126.24	126.34		13.35	13.37	12.76
0.82	0.82	0.82		129.33	126.74	125.74		13.21	13.65	13.09
0.94	0.94	0.94		72.05	73.24	70.99		7.86	7.79	7.59
0.94	0.94	0.84		75.22	74.95	138.17		8.08	8.16	14.98
0.92	0.93	0.93		94.31	83.82	76.56		8.82	10.32	8.19
0.98	0.98	0.98		33.94	29.78	33.32		3.18	3.72	3.58
0.97	0.97	0.98		45.85	42	38.32		4.59	4.85	4.07
0.65	0.63	0.62		141.75	145.73	150.85		15.54	15.49	16.97
0.71	0.68	0.71		140.55	155.25	140.59		19	15.81	16.04
0.67	0.61	0.67		142.89	169.63	141.58		22.25	15.83	15.61
0.847368	0.84	0.839474		103.533	106.504	107.126		11.7537	11.1368	11.5732
