# Supplementary material for: Prediction of temperature distribution in a furnace using the incremental deep extreme learning machine
Source: PeerJ Comput Sci. 2023 Feb 17;9:e1218. doi: 10.7717/peerj-cs.1218 (PMC10280622; doi:10.7717/peerj-cs.1218)
Supplement: Supplemental Information 12 [file peerj-cs-09-1218-s012.xlsx]

## Sheet: Sheet1
									工况2
			R2					MAE						SMAPE													STD
验证集		ELM	DNN	DBN	DELM		ELM	DNN	DBN	DELM			ELM	DNN	DBN	DELM										ELM	DNN	DBN
t28	1	0.89	0.89	0.88	0.89		103.47	106.08	110.01	98.94			11.12	11.15	13.68	9.98										161.69
t37	2	0.88	0.88	0.87	0.88		108.56	111.42	112.75	104.03			11.8	11.47	14.85	11.35										165.56
t46	3	0.88	0.88	0.87	0.88		107.95	113.75	115.19	106.07			12.26	11.24	14.52	11.8										168.45
t83	4	0.88	0.88	0.86	0.89		90.37	91.68	91.66	91.6			9.28	9.87	13.31	9.64										141.78
t92	5	0.87	0.89	0.85	0.89		94.17	98.64	95.86	91.69			9.96	9.9	14.06	9.65										148.7
t101	6	0.86	0.86	0.86	0.88		94.07	98.64	99.58	89.63			10.02	9.92	14.31	9.44										145.75
t138	7	0.79	0.83	0.82	0.83		103.37	119.56	119.44	101.71			14.14	11.46	14.38	11.29										171.42
t147	8	0.79	0.81	0.8	0.83		103.43	121.39	121.29	105.17			13.18	11.3	15.01	11.35										177.57
t156	9	0.78	0.81	0.8	0.8		110.41	120.93	127.27	108.12			13.38	11.63	14.97	11.64										177.61
t39	10	0.83	0.83	0.81	0.83		125.88	125.2	128.49	123.02			13.21	13.26	14.94	12.81										192.55
t48	11	0.82	0.82	0.8	0.83		125.9	128.05	130.15	125.28			13.39	13.15	14.16	12.52										196.07
t29	12	0.94	0.94	0.92	0.94		77.61	71.81	87.18	70.36			8.02	8.77	12.32	8.13										109.48
t38	13	0.93	0.93	0.9	0.93		78.88	84.49	88.45	75.72			8.97	8.53	12.11	7.67										124.34
t47	14	0.93	0.93	0.91	0.93		83.52	76.36	91.01	77.58			8.18	9.43	12.4	9.12										119.83
t93	15	0.98	0.98	0.97	0.99		31.84	34.59	32.47	26.85			3.92	3.73	4.51	2.87										50.88
t102	16	0.96	0.96	0.96	0.96		48.88	44.82	39.25	46.26			4.82	5.31	12.02	5.26										76.2
t137	17	0.69	0.7	0.69	0.73		133.49	138.75	140.6	141.53			14.21	14.07	15.46	12.78										213.15
t146	18	0.68	0.72	0.68	0.73		133.22	144.62	146.28	129.12			15.38	14.08	15.62	13.58										216.77
t155	19	0.7	0.69	0.59	0.7		128.75	139.49	144.42	127.46			14.68	14.09	14.95	13.37										209.25
	mean	0.85	0.85	0.83	0.86		99.15	103.7	106.39	96.85			11.0484	10.6505	13.5568	10.2237
	max	0.98	0.98	0.97	0.99		144.62	143.49	146.28	141.53			15.38	14.08	15.62	13.58
	min	0.68	0.69	0.59	0.7		31.84	34.59	32.47	26.85			3.92	3.73	4.51	2.87
