# Supplementary material for: Prediction of temperature distribution in a furnace using the incremental deep extreme learning machine
Source: PeerJ Comput Sci. 2023 Feb 17;9:e1218. doi: 10.7717/peerj-cs.1218 (PMC10280622; doi:10.7717/peerj-cs.1218)
Supplement: Supplemental Information 13 [file peerj-cs-09-1218-s013.xls]

## Sheet: 工况1
								工况1
			R2				RMSE				MAE				MAPE				SMAPE				STD
验证集		ELM	DNN	DBN		ELM	DNN	DBN		ELM	DNN	DBN		ELM	DNN	DBN		ELM	DNN	DBN		ELM	DNN	DBN
t1		0.89	0.89	0.89		163.45	162.92	162.45		105.97	109.58	106.24		12.22	13.41	12.37		11.2	12.04	11.3		163.06		162.38
t10		0.88	0.88	0.88		167.58	165.74	165.06		112.61	111.73	109.97		12.8	13.02	12.8		11.84	11.94	11.71		166.92		164.96
t19		0.87	0.87	0.88		171.45	171.68	169.33		115.89	116.46	111.97		13.62	13.67	12.89		12.4	12.46	11.81		171.42		169.29
t56		0.89	0.89	0.9		139.64	137.13	134.07		90.43	88.99	86.32		9.17	9.3	8.83		9.33	9.28	8.93		139.63		133.98
t65		0.86	0.87	0.88		155.07	151.32	145.13		100.63	98.62	94.83		10.23	10	9.59		10.16	10.08	9.8		154.44		145.01
t74		0.88	0.88	0.89		142.53	141.11	138.31		92.83	94.76	92.59		9.64	10.06	10.01		9.63	10.07	9.89		141.27		135.45
t111		0.81	0.82	0.84		164.97	162.33	153.35		109.76	109.23	98.2		11.95	12.22	10.33		12.39	13.01	10.53		164.65		153.3
t120		0.8	0.82	0.84		170.73	163.05	155.04		116.87	107.36	99.66		12.97	11.43	10.57		13.61	11.67	10.83		169.24		155.03
t129		0.79	0.81	0.82		176.25	167.28	161.53		119.5	110.83	104.98		12.35	11.99	11.11		12.05	12.29	11.22		170.71		161.29
t12		0.83	0.83	0.83		195.4	194.43	193.94		126.74	130.97	126.82		14.1	15.23	14.1		13.37	14.09	13.31		194.73		193.78
t21		0.82	0.82	0.83		197.22	196.71	195.31		129.33	129.12	128.53		14.47	14.29	14.7		13.65	13.49	13.67		197.1		195.28
t2		0.94	0.94	0.94		111.42	110.72	110.68		72.05	70.37	71.7		7.99	7.51	7.91		7.79	7.39	7.71		111.4		110.67
t11		0.94	0.94	0.94		115.42	115.8	115.66		75.22	75.14	75.27		8.36	8.3	8.3		8.16	8.12	8.09		115.41		115.66
t20		0.92	0.93	0.93		132.65	121.6	120.47		94.31	83.83	81.08		10.94	10.01	9.4		10.32	9.47	8.97		130.87		119.08
t66		0.98	0.98	0.95		56.62	56.2	95.68		33.94	34.19	33.19	81.28	3.72	3.68	8.94		3.72	3.75	9.49		56.4		61.99
t75		0.97	0.96	0.96		70.45	84.26	81.72		45.85	59.31	54.02		5.05	6.76	6.2		4.85	6.39	5.88		60.85		71.33
t110		0.65	0.66	0.67		209.8	207.58	202.58		141.75	140.42	137.17		15.16	15.06	14.58		15.49	15.01	14.56		208.5		199.84
t119		0.71	0.7	0.73		205.36	209.19	199.36		140.55	147.99	136.27		14.66	15.78	14.41		15.81	15.78	16.18		201.87		189.29
t128		0.67	0.69	0.72		206.74	201.16	191.19		142.89	138.41	129.06		15.32	14.86	13.7		15.83	15.41	14.36		206.73		191.03
		0.85	0.85	0.86	#DIV/0!	155.41	153.7	152.15	#DIV/0!	103.53	103.02	98.84	81.28	11.3	11.4	11.09	#DIV/0!	11.14	11.14	10.96	#DIV/0!	153.96	#DIV/0!	148.88
																			3.75
			ELM不同采样数
			R2				RMSE					MAE					SMAPE
验证集	5万	3万	8万	10万		3万	8万	10万		5万	3万	8万	10万			5万	3万	8万
t1	0.89	0.89	0.87	0.89		163.32	171.2	162.45		105.97	109.23	122.87	106.24			11.2	11.82	13.78
t10	0.88	0.88	0.87	0.88		166.36	173.13	165.06		112.61	112.87	123.46	109.97			11.84	12	13.2
t19	0.87	0.87	0.87	0.88		171.35	172.32	169.33		115.89	114.46	118.38	111.97			12.4	12.04	12.72
t56	0.89	0.87	0.88	0.9		149.76	141.7	134.07		90.43	98.13	90.75	86.32			9.33	10.04	9.11
t65	0.86	0.85	0.86	0.88		159.52	154.82	145.13		100.63	107.49	100.87	94.83			10.16	11.09	10.21
t74	0.88	0.88	0.87	0.89		144.19	145.83	135.31		92.83	98.6	95.77	92.59			9.63	10.58	9.86
t111	0.81	0.8	0.82	0.84		171.55	164.43	153.35		109.76	120.8	106.65	98.2			12.39	15.56	11.37
t120	0.8	0.81	0.81	0.84		167.82	168.29	155.04		116.87	114.4	111.04	99.66			13.61	12.28	12.11
t129	0.79	0.78	0.79	0.82		177.22	175.66	161.53		119.5	120.22	123.14	104.98			12.05	12.03	14.65
t12	0.83	0.83	0.82	0.83		194.47	199.98	193.94		126.74	126.24	126.34	126.82			13.37	13.35	12.76
t21	0.82	0.82	0.82	0.83		197.62	196.58	195.31		129.33	126.74	125.74	128.53			13.65	13.21	13.09
t2	0.94	0.94	0.94	0.94		111.99	110.67	110.68		72.05	73.24	70.99	71.2			7.79	7.86	7.59
t11	0.94	0.94	0.84	0.94		115.99	187.27	115.66		75.22	74.95	138.17	75.27			8.16	8.08	14.98
t20	0.92	0.93	0.93	0.93		125.81	118.52	120.47		94.31	83.82	76.56	81.08			10.32	8.82	8.19
t66	0.98	0.98	0.98	0.95		54.89	56.61	95.68		33.94	29.78	33.32	81.28			3.72	3.18	3.58
t75	0.97	0.97	0.98	0.96		68.68	65.2	81.72		45.85	42	38.32	54.02			4.85	4.59	4.07
t110	0.65	0.63	0.62	0.67		214.29	216.89	202.58		141.75	145.73	150.85	137.17			15.49	15.54	16.97
t119	0.71	0.68	0.71	0.73		214.84	203.93	199.36		140.55	155.25	140.59	136.27			15.81	19	16.04
t128	0.67	0.61	0.67	0.72		224.68	206.12	191.19		142.89	169.63	141.58	129.06			15.83	22.25	15.61
	0.847368	0.84	0.839474	0.858947		157.597	159.429	151.993		103.533	106.504	107.126	101.34			11.1368	11.7537	11.5732

## Sheet: 工况2
								工况2
			R2				RMSE				MAE				MAPE				SMAPE				STD
验证集		ELM	DNN	DBN		ELM	DNN	DBN		ELM	DNN	DBN		ELM	DNN	DBN		ELM	DNN	DBN		ELM	DNN	DBN
t28	1	0.89	0.89	0.89		162.18	159.69	158.68		106.08	98.94	103.47		12.08	10.83	12.3		11.12	9.98	11.15		161.69
t37	2	0.88	0.88	0.88		165.92	166.74	164.26		111.42	104.03	108.56		12.85	11.15	12.53		11.8	10.35	11.47		165.56
t46	3	0.88	0.88	0.88		168.53	167.04	165.82		113.75	106.07	107.95		13.52	11.79	12.22		12.26	10.8	11.24		168.45
t83	4	0.88	0.88	0.89		142.9	139.22	134.13		91.68	91.6	90.37		9.31	9.77	9.79		9.28	9.64	9.87		141.78
t92	5	0.87	0.89	0.89		150.01	140.76	141.45		98.64	91.69	94.17		10.06	9.51	9.67		9.96	9.65	9.9		148.7
t101	6	0.86	0.89	0.88		150.67	138.13	140.41		98.64	89.63	94.07		10.31	9.37	9.9		10.02	9.44	9.92		145.75
t138	7	0.79	0.83	0.83		173.9	159.46	159.79		119.56	101.71	103.37		13.38	10.86	11.12		14.14	11.29	11.46		171.42
t147	8	0.79	0.83	0.83		177.81	160.37	160.17		121.39	105.17	103.43		13.01	11.24	10.98		13.18	11.35	11.3		177.57
t156	9	0.78	0.81	0.8		177.61	166.08	169.94		120.93	108.12	110.41		12.97	11.46	11.51		13.38	11.64	11.63		177.61
t39	10	0.83	0.83	0.83		193.45	194.07	192.64		125.2	123.02	125.88		13.94	13.48	14.07		13.21	12.81	13.26		192.55
t48	11	0.82	0.82	0.83		196.51	200.18	194.33		128.05	125.28	125.9		14.16	12.79	13.95		13.39	12.52	13.15		196.07
t29	12	0.94	0.94	0.94		109.86	112.54	113.52		71.81	70.36	77.61		8.32	7.19	9.38		8.02	7.13	8.87		109.48
t38	13	0.93	0.93	0.93		124.88	120.99	120.09		84.49	75.72	78.88		9.11	7.69	8.81		8.97	7.67	8.53		124.34
t47	14	0.93	0.93	0.93		119.83	121.25	123.18		76.36	77.58	83.52		8.4	8.35	9.99		8.18	8.12	9.43		119.83
t93	15	0.98	0.99	0.99		53.88	50.72	53.03		34.59	26.85	31.84		4	2.86	3.8		3.92	2.87	3.73		50.88
t102	16	0.96	0.97	0.96		80.02	76.04	79.08		44.82	46.26	48.88		5.02	5.24	5.3		4.82	5.26	5.31		76.2
t137	17	0.69	0.7	0.73		213.18	210.71	200.6		138.75	141.53	133.49		13.66	14.78	13.49		14.21	16.78	14.03		213.15
t146	18	0.68	0.72	0.73		217.61	200.66	198.81		144.62	129.12	133.22		14.62	12.9	13.75		15.38	13.58	14.08		216.77
t155	19	0.7	0.73	0.74		209.63	198.24	193.78		139.49	127.46	128.75		13.95	12.61	13.25		14.68	13.37	14.1		209.25
		0.85	0.86	0.86		157.28	151.73	150.72		103.7	96.85	99.15	R2	MAE	SMAPE			11.0484	10.2237	10.6542
										t28	1		0.89	106.08	11.12
													0.88	111.42	11.8
													0.88	113.75	12.26
													0.88	91.68	9.28
													0.87	98.64	9.96
													0.86	98.64	10.02
													0.79	119.56	14.14
													0.79	121.39	13.18
													0.78	120.93	13.38
													0.83	125.2	13.21
													0.82	128.05	13.39
													0.94	71.81	8.02
													0.93	84.49	8.97
													0.93	76.36	8.18
										t93	15		0.98	34.59	3.92
													0.96	44.82	4.82
													0.69	138.75	14.21
										t146	18		0.68	144.62	15.38
													0.7	139.49	14.68
													0.846316	103.698	11.0484
													0.85	103.7	11.05

## Sheet: 工况3
								工况3
			R2				RMSE				MAE				MAPE				SMAPE				STD
验证集		ELM	DNN	DBN		ELM	DNN	DBN		ELM	DNN	DBN		ELM	DNN	DBN		ELM	DNN	DBN		ELM	DNN	DBN
t7		0.84	0.84	0.84		196.63	195.02	194.47		122.94	119.56	124.27		13.58	12.83	195.47
t16		0.86	0.86	0.87		191.59	192.06	185.28		129.48	124.17	124.87		13.63	12.83	187.35
t25		0.86	0.87	0.86		188.44	186.22	187.19		126.46	119.38	124.19		14.13	12.95	187.23
t62		0.88	0.9	0.9		145.47	135.18	135.84		91.49	87.15	88.91		9.38	8.42	144.74
t71		0.87	0.89	0.89		149.52	141	138.83		97.13	91.68	90.73		9.91	9.89	148.12
t80		0.88	0.89	0.89		146.72	139.62	140.83		94.45	89.12	91.27		9.82	9.83	145.25
t117		0.76	0.77	0.79		182.84	180.23	172.66		130.92	121.78	119.99		15.64	16.42	182.72
t126		0.77	0.8	0.8		180.21	167.15	168.83		128.97	112.02	113.19		15.36	16.08	180.07
t135		0.72	0.75	0.75		193.67	185.7	183.64		138.14	128.45	125.42		16.23	16.66	193.28
t18		0.81	0.81	0.81		213.79	214.58	213.34		133.78	129.66	136.11		14.58	13.75	212.86
t27		0.81	0.8	0.82		213.88	218.81	211.39		138.56	131.35	135.88		15.89	14.59	213.8
t8		0.93	0.93	0.92		129.33	127.55	133.34		84.33	77.71	93.67		9.34	9.02	128.9
t17		0.92	0.92			136.9	135.43			88.97	84.66			9.42	9.23	136.9
t26		0.92	0.92			137.37	133.27			91.92	82.92			10.04	9.67	136.73
t72		0.98	0.99			55.35	52.73			31.26	28.44			3.61	3.25	54.84
t81		0.98	0.98			62.08	57.99			36.61	27.56			4.07	3.93	55.98
t116		0.61	0.67			220.63	204.08			159.68	144.14			18.92	20.39	220.31
t125		0.63	0.69			217.04	196.04			154.14	137.04			18.06	19.06	216.98
t134		0.53				237.29				179.47				21.72	23.56	235.56
		0.818947				TRUE				113.616	102.044	114.042		12.8068	12.7558	167.215

## Sheet: 工况4
								工况4
			R2				RMSE				MAE				MAPE				SMAPE				STD
验证集		ELM	DNN	DBN		ELM	DNN	DBN		ELM	DNN	DBN		ELM	DNN	DBN		ELM	DNN	DBN		ELM	DNN	DBN
t34		0.87	0.88	0.88		182.72	173.18	175.38		118.37	110.97	114.39		12.18	11.44	175.61
t43		0.87	0.87	0.88		181.89	182.34	178.81		121.77	115.55	118.54		13.66	12.51	180.45
t52		0.86	0.87	0.87		189.87	183.49	182.76		124.59	118.44	120.87		12.83	12.08	184.49
t89		0.89	0.89	0.9		139.84	137.34	131.81		90.93	86.42	85.9		9.55	9.82	139.83
t98		0.88	0.9	0.9		142.91	132.66	134.19		94.55	84.58	88.51		9.78	9.95	142.7
t107		0.87	0.88	0.89		147.04	146.14	139.19		93.7	97.89	90.65		9.67	9.7	145.45
t144		0.74	0.78	0.78		190.7	173.99	175.76		142.28	117.35	121.53		17.84	19.74	185.9
t153		0.77	0.8			182.06	169.13			127.22	112.57			15.14	15.92	181.82
t162		0.69	0.73			203.13	189.32			146.2	126.57			17.14	17.5	202.56
t45		0.82	0.81			209.04	215.11			129.99	128.69			13.89	13.2	207.15
t54		0.82	0.82			209.81	210			131.47	126.89			14.34	13.49	209.11
t35		0.93	0.93			122.63	122.89			76.83	77.11			8.13	8.03	122.32
t44		0.93	0.92			128.97	130.98			83.66	79.82			8.99	8.79	128.97
t53		0.92	0.92			132.76	133.03			87.35	91.09			9.42	9.16	132.65
t99		0.99	0.99			49.11	42.98			29.88	23.57			3.3	3.25	48.4
t108		0.97	0.98			77.96	55.53			58.7	25.34			6.74	6.41	57.89
t143		0.61	0.67			222.27	204.41			157.31	141.12			18.08	18.93	221.9
t152		0.6	0.67			226.8	204.65			158.9	142.52			18.44	19.05	226.74
t161		0.56	0.61			234.31	221.16			170.32	155.36			19.89	20.71	234.3
		0.820526	0.837895							112.843	103.255			12.5795	12.6147	164.644
			DBN运行时间
验证集		建模	测试	验证
t34		3063.19	0.36	3.75
t43		3329.71	0.34	3.61
t52		3363.4	0.41	3.56
t89		3524.43	0.64	5.53
t98		3257	0.39	3.87
t107		2468.74	0.39	3.33
t144		2602.06	0.41	3.5
t153		2336.63	0.3	2.78
t162		2234.22	0.28	2.86
t45
t54
t35
t44
t53
t99
t108
t143
t152
t161

## Sheet: 工况5
								工况5
			R2				RMSE				MAE				MAPE				SMAPE				STD
验证集		ELM	DNN	DBN		ELM	DNN	DBN		ELM	DNN	DBN		ELM	DNN	DBN		ELM	DNN	DBN		ELM	DNN	DBN
t4		0.87	0.87	0.88		182.08	180.25	177.78		119.54	115.27	118.43		13.17	12.17	179.17
t13		0.87	0.86	0.87		184.78	187.44	181.09		123.99	120.27	126.47		13.62	12.63	182.63
t22		0.85	0.86	0.86		192.62	187.26	185.72		128.19	121.61	128.22		13.42	12.64	188.17
t59		0.88	0.89	0.89		147.28	139.9	136.51		92.69	90.63	91.57		9.51	9.34	143.18
t68		0.87	0.89	0.89		150.15	137.52	138.81		98.99	89.23	92.53		10.09	9.95	147.02
t77		0.86	0.88	0.88		154.79	146.06	142.38		99.35	94.91	94.71		10.15	9.96	151.01
t114		0.64	0.78	0.78		222.95	173.85	174.79		173.41	121.47	123.72		22.9	28.52	197.06
t123		0.78	0.79	0.8		177.06	169.34	168.73		126.32	118.57	117.97		14.77	15.32	177.05
t132		0.69	0.74	0.76		205.16	185.17	179.59		142.84	130.42	122.32		15.06	14.16	189.48
t15		0.82	0.82	0.82		209.18	209.82	207.73		134.93	129.09	133.54		15.23	14.15	209.15
t24		0.81	0.81	0.81		212.7	215.51	211.44		140.91	130.79	139.48		16.43	14.96	212.2
t5		0.93	0.93	0.93		124.79	125.09	126.28		79.54	78.98	85.61		8.48	8.34	124.75
t14		0.91	0.92	0.92		140.07	139.71	139.09		93.3	86.5	94.61		10.03	9.8	140.03
t23		0.91	0.91	0.91		143.5	138.85	138.88		99.72	88.04	91.98		11.11	10.62	141.66
t69		0.97	0.97	0.98		79.56	71.03	68.5		58.18	47.76	46.68		6.69	6.34	67.41
t78		0.93	0.92	0.96		117.3	122.63	91.92		101.52	95.56	57.88		12.22	13.24	81.09
t113		0.65	0.7	0.67		212.09	195.37	204.98		150.16	135.66	144.55		17.24	18.35	212.09
t122		0.65	0.71	0.72		215.33	198.08	194.39		157.68	133.6	134.59
t131		0.54	0.57	0.59		234.63	226.55	221.7		170.8	157.17	156.45		19.87	20.45	234.46
		0.812105	0.832632	0.837895						120.635	109.765	110.595		13.3328	13.3856	165.423
														12.9482	12.97	161.362

## Sheet: 工况6
								工况6
			R2				RMSE				MAE				MAPE				SMAPE				STD
验证集		ELM	DNN	DBN		ELM	DNN	DBN		ELM	DNN	DBN		ELM	DNN	DBN		ELM	DNN	DBN		ELM	DNN	DBN
t31		0.88	0.88	0.88		174.44	171.22	172.73		113.67	109.7	113.03		12.68	12.49	12.96		11.62	11.29	11.76					172.5
t40		0.87	0.87	0.88		179.43	180.05	176.38		121.21	116.47	118.75		13.77	12.28	13.92		12.57	11.44	12.58					178.75
t49		0.87	0.88	0.88		176.11	174.45	173.67		117.87	111.93	115.19		13.14	12.49	13.15		12.24	11.57	12.13					175.92
t86		0.89	0.88	0.9		137.24	141.94	131.84		87.51	88.27	86.66		9.06	9.01	9.15		9.26	8.87	9.57					137.18
t95		0.88	0.88	0.89		145.87	146.07	140.8		95.07	95.66	91.86		9.7	9.96	9.58		9.58	9.75	9.48					142.77
t104		0.87	0.87	0.88		147.34	147.45	142.22		96.04	102.79	92.58		9.99	11.22	9.71		9.58	11.77	9.92					146.41
t141		0.74	0.77	0.76		189.47	176.59	180.71		136.18	119.31	125.44		15.79	13.35	14.34		16.32	13.77	14.77					189.41
t150		0.78	0.82	0.8		178.69	162.47	168.28		129.01	106.72	118.24		15.79	11.71	14.01		16.32	11.8	14.96					189.41
t159		0.7	0.72	0.73		197.86	190.82	188.47		142.29	128.32	129.27		16.55	13.82	14.39		16.77	13.19	14.21					196.6
t42		0.82	0.82	0.82		208.12	205.75	207.24		132.47	129.03	130.49		14.3	14.47	14.39		13.52	13.4	13.27					207
t51		0.82	0.82	0.82		208.6	208.87	207.58		130.78	129.12	132.15		14.37	13.29	14.31		13.48	12.8	13.45					207.78
t32		0.94	0.93	0.93		118.72	123.39	123.99		76.39	77.2	87.18		8.32	7.48	10.17		8.11	7.48	9.57					118.72
t41		0.93	0.93	0.93		125.34	125.56	128.12		79.95	75.69	88.45		8.69	7.44	10.34		8.49	7.5	9.79					125.34
t50		0.92	0.92	0.92		132.23	132.05	132.28		86.09	89	89.81		9.05	9.75	9.99		8.94	9.38	9.53					132.03
t96		0.98	0.99	0.97		59.61	54.4	70.94		37.1	32.14	55.86		4.14	3.37	6.17		4.05	3.4	6.41					58.98
t105		0.96	0.98	0.97		84.84	66.68	71.35		60.32	33.45	38.25		6.87	3.52	4.23		6.51	3.47	4.07					66.73
t140		0.66	0.71	0.69		217.35	198.82	206.1		150.27	133.1	140.6		16.58	14.49	15.49		17.8	15.91	16.88					216.99
t149		0.66	0.71	0.69		218.41	202.01	208.4		151.22	135.4	142.94		16.9	14.77	15.85		17.92	15.9	16.87					217.85
t158		0.55	0.6	0.6		233.62	221.78	221.81		170.28	153.68	154.52		19.96	16.96	17.17		20.75	16.85	17					233.61
		0.827368	0.841053	0.838947						111.248	103.525	107.962		12.4026	11.1511	12.0695		12.3068	11.0284	11.9063
			DBN运行时间					DNN运行时间					ELM运行时间
验证集		建模	测试	验证			建模	测试	验证			建模	测试	验证
t31		2261.91	0.29	2.73			218.14	2.07	22.13			0.83	0.15	1.45
t40		2598.94	0.33	2.9			216.98	2.85	22.35			0.7	0.14	1.5
t49		2562.33	0.29	2.84			206.9	1.76	23			0.63	0.16	1.54
t86		2572.06	0.31	3			156.33	1.43	14.6			0.64	0.14	1.56
t95		2583.96	0.28	3.27			126.72	1.29	14.12			0.74	0.19	1.53
t104		2574.39	0.53	3.35			128.3	1.41	15.01			0.53	0.14	1.46
t141		2581.96	0.32	3.47			152.4	1.57	15.64			0.58	0.16	1.35
t150		2580.31	0.34	3.5			155.24	1.73	15.41			0.6	0.13	1.61
t159		2599.4	0.3	3.29			142.69	1.59	15.91			0.6	0.13	1.61
t42		2566.16	0.36	3.5			155.92	1.9	18.22			0.45	0.12	1.12
t51		2533.03	0.34	3.41			150.18	1.42	14.5			0.44	0.12	1.12
t32		2640.75	0.41	3.35			137.54	1.68	14.49			0.45	0.13	1.13
t41		2550.54	0.33	3.33			134.9	1.44	14.34			0.45	0.12	1.14
t50		2551.19	0.34	3.19			144.3	1.53	14.87			0.47	0.1	1.05
t96		2541.42	0.35	3.51			153.64	1.49	15.07			0.46	0.11	1.09
t105		2518.61	0.34	3.12			149.78	1.57	15.92			0.47	0.12	1.14
t140		2490.32	0.39	3.58			142.68	1.43	14.7			0.45	0.1	1.08
t149		2464.63	208.4	142.94			153.22	1.6	15.57			0.48	0.15	1.16
t158		2503.41	221.81	154.52			140	1.83	15.05			0.54	0.14	1.29
